# Supplementary material for: Evolutionary genomics of Leishmania braziliensis across the neotropical realm
Source: Commun Biol. 2024 Nov 28;7:1587. doi: 10.1038/s42003-024-07278-z (PMC11605123; doi:10.1038/s42003-024-07278-z)
Supplement: Supplementary file 3 — Supplementary Data 1 [file 42003_2024_7278_MOESM3_ESM.xlsx]

## Sheet: Supp Table 1
Supp Table 1. Summary of the samples included in the study. The World Health Organization (WHO) code is as follows: host (M for Mammalia, HOM = Homo sapiens & CAN = Canis familiaris; I for Insecta; AYA = Lutzomyia ayacuchensis)/country(BO = Bolivia; PE = Peru)/year of isolation/name of strain. AnalysesCode: Letter-number codes (like A1, B2) indicate the sequencing round of a particular isolate (A…
WHO code	CLIOC code	AnalysesCode	Species typing (MLEE)	Species (WGS)	Clonal group	L. braziliensis L1 population	Year of isolation	Country	State	Province	District / City	Clinical	Latitude	Longitude	SRA accession	Comment	References
MHOM/BR/2014/283	3549	3549	L. braziliensis	L. braziliensis L1	cg14	CAM	2014	Brazil	Rondônia	Porto Velho	Caiari	MCL			ERR3698293	location unsure
MHOM/PE/2016/216-34		216_34	L. lainsoni	L. lainsoni			2016	Peru							SRR8179821		Lin et al. (2019) Microbiology Resource Announcements
MHOM/BR/2014/268	3540	268A1	L. braziliensis	L. braziliensis L1		CON	2014	Brazil	Rondônia	Porto Velho		MCL	-8.76213	-63.8712	ERR3150749; ERR3150845
MHOM/BR/2014/275	3545	275A1	L. braziliensis	L. panamensis			2014	Brazil	Rondônia	Porto Velho		MCL			ERR3150750; ERR3150846	this study
MHOM/BR/2014/276	3546	276A1	L. braziliensis	L. braziliensis L1		CAM	2014	Brazil	Rondônia	Porto Velho		MCL	-8.76213	-63.8712	ERR3150751; ERR3150847
MHOM/BR/2014/283	3549	283A1	L. braziliensis	L. braziliensis L1	cg14	CAM	2014	Brazil	Rondônia	Porto Velho		MCL	-8.76213	-63.8712	ERR3150752; ERR3150848
MHOM/BR/2013/AAS	3526	AASA1	L. braziliensis	L. braziliensis L3			2013	Brazil	Pernambuco	Paudalho		CL	-7.89887	-35.1597	ERR3150747; ERR3150843
MHOM/BR/2006/AASR	2923	AASRA1	L. braziliensis	L. braziliensis L3			2006	Brazil	Pernambuco		Aldeia Camaragibe	CL	-7.89887	-35.1597	ERR3150786; ERR3150882
MHOM/BR/2015/AFM	3602	AFMA1	L. braziliensis	L. braziliensis L1	cg2	ATL	2015	Brazil	Pernambuco	Recife		CL	-8.06183	-34.9215	ERR3150794; ERR3150890
MHOM/BR/2015/AFS	3605	AFSA1	L. braziliensis	L. braziliensis L1	cg2	ATL	2015	Brazil	Pernambuco	Moreno		CL	-8.11594	-35.1033	ERR3150764; ERR3150860
MHOM/BR/2012/AUR	3389	AUR	L. braziliensis	L. braziliensis L1		CAM	2012	Brazil	Rondônia		Ji-Paraná	CL	-8.76213	-63.8712	ERR3698306	location unsure
MHOM/BR/2015/BMSS	3586	BMSSA1	L. braziliensis	L. braziliensis L1	cg2	ATL	2015	Brazil	Pernambuco	Moreno		CL	-8.11594	-35.1033	ERR3150790; ERR3150886
MCAN/BR/2008/CBG-15	3070	CBG_15	L. braziliensis	L. braziliensis L1		ATL	2008	Brazil	Espírito Santo	Baixo Guandu	Baixo Guandu		-19.5098	-41.0238	ERR3698288
MHOM/BO/84/CEN002		CEN002A1	L. braziliensis	L. braziliensis L1		CAM	1984	Bolivia	Santa Cruz	Santa Cruz	Santa Fe	CL	-17.7851	-63.1792	ERR471300
MHOM/BO/85/CEN007		CEN007A1	L. braziliensis	L. braziliensis L1		CAM	1985	Bolivia	Santa Cruz	Guarayos		CL	-15.9552	-63.1127	ERR471301
MMES/BR/2016/CFO2	3629	CFO2A1	L. braziliensis	L. braziliensis L1	cg2	ATL	2016	Brazil	Pernambuco	Moreno		CL	-8.11594	-35.1033	ERR3150800; ERR3150896
MHOM/BR/2015/CFO	3610	CFOA1	L. braziliensis	L. braziliensis L1	cg2	ATL	2015	Brazil	Pernambuco	Moreno		CL	-8.11594	-35.1033	ERR3150767; ERR3150863
MHOM/AR/15/CJO45		CJO45A1	L. braziliensis	L. braziliensis L1	cg3	ATL	2015	Argentina	Salta	H Irigoyen		SCL	-23.2459	-64.273	ERR3698271
MNEC/BR/2002/CPqAM-191	2954	CPqAM_191A1	L. braziliensis	L. braziliensis L1	cg1	ATL	2002	Brazil	Pernambuco	Amaraji	Refrigério	CL	-8.36876	-35.461	ERR3150736; ERR3150832
MHOM/BO/94/CUM138		CUM138A1	L. braziliensis	L. braziliensis L1		WAM	1994	Bolivia	Parque Isiboro	Isinuta		MCL	-16.7338	-65.6391	ERR485659
MHOM/BO/94/CUM152		CUM152A1	L. braziliensis	L. braziliensis L1	cg10	WAM	1994	Bolivia	Parque Isiboro	Limoncito		MCL	-16.5619	-65.8267	ERR485660
MHOM/BO/94/CUM153		CUM153A1	L. braziliensis	L. braziliensis L1	cg10	WAM	1994	Bolivia	Parque Isiboro	Limoncito		CL	-16.5619	-65.8267	ERR485661
MHOM/BO/96/CUM180		CUM180A1	L. braziliensis	L. braziliensis L1	cg8	WAM	1996	Bolivia	Parque Isiboro	Primavera		MCL	-16.4718	-65.4279	ERR485662
MHOM/BO/96/CUM181		CUM181A1	L. braziliensis	L. braziliensis L1	cg9	WAM	1996	Bolivia	Parque Isiboro			MCL	-16.4061	-66.0464	ERR485663
MHOM/BO/94/CUM24		CUM24B2	L. braziliensis	L. braziliensis L1		WAM	1994	Bolivia	Parque Isiboro	Isinuta		MCL	-16.7338	-65.6391	ERR3150706; ERR3150802
MHOM/BO/94/CUM29		CUM29A1	L. braziliensis	L. braziliensis L1	cg11	WAM	1994	Bolivia	Parque Isiboro	Moleto		MCL	-16.4951	-65.9527	ERR471302
MHOM/BO/--/CUM363		CUM363A1	L. braziliensis	L. braziliensis L1	cg11	WAM		Bolivia	Parque Isiboro			CL	-16.4061	-66.0464	ERR485664
MHOM/BO/94/CUM41		CUM41A1	L. braziliensis	L. braziliensis L1		WAM	1994	Bolivia	Parque Isiboro	Moleto		CL	-16.4951	-65.9527	ERR471303
MHOM/BO/94/CUM42		CUM42A1	L. braziliensis	L. braziliensis L1	cg9	WAM	1994	Bolivia	Parque Isiboro	Primavera		CL	-16.4718	-65.4279	ERR471304
MHOM/BO/94/CH22B(CUM43)		CUM43A1	L. braziliensis	L. braziliensis L1		WAM	1994	Bolivia	Parque Isiboro	Moleto		MCL	-16.4951	-65.9527	ERR471305
MHOM/BO/94/CUM49-CH55		CUM49-CH55A1	L. braziliensis	L. braziliensis L1	cg9	WAM	1994	Bolivia	Parque Isiboro	Isinuta		MCL	-16.7338	-65.6391	ERR471306
MHOM/BO/--/CUM505		CUM505A1	L. braziliensis	L. braziliensis L1		WAM		Bolivia				MCL			ERR485665
MHOM/BO/94/CH57(CUM52)		CUM52A1	L. braziliensis	L. braziliensis L1		WAM	1994	Bolivia	Parque Isiboro	Isinuta		MCL	-16.7338	-65.6391	ERR471307
MHOM/BO/01/CUM555		CUM555A1	L. braziliensis	L. braziliensis L2		WAM	2001	Bolivia				CL			ERR877281
MHOM/BO/02/CUM623		CUM623A1	L. braziliensis	L. braziliensis L1	cg12	WAM	2002	Bolivia	Parque Isiboro	Llallagua		CL	-16.4588	-65.7065	ERR485666
MHOM/BO/02/CUM637		CUM637A1	L. braziliensis	L. braziliensis L1	cg9	WAM	2002	Bolivia	Parque Isiboro	Primavera		MCL	-16.4718	-65.4279	ERR485667
MHOM/BO/02/CUM639		CUM639A1	L. braziliensis	L. braziliensis L1	cg9	WAM	2002	Bolivia	Parque Isiboro	Primavera		CL	-16.4718	-65.4279	ERR485668
MHOM/BO/94/CUM65		CUM65B2	L. braziliensis	L. braziliensis L1		WAM	1994	Bolivia	Parque Isiboro	Moleto		MCL	-16.4951	-65.9527	ERR3150707; ERR3150803
MHOM/BO/02/CUM663		CUM663A1	L. braziliensis	L. braziliensis L2		WAM	2002	Bolivia				CL			ERR877282
MHOM/BO/94/CUM68		CUM68A1**	L. braziliensis				1994	Bolivia	Shinahota			MCL	-16.9929	-65.2428	ERR471309
MHOM/BO/02/CUM700		CUM700A1	L. braziliensis	L. braziliensis L1	cg12	WAM	2002	Bolivia	Parque Isiboro	Llallagua		CL	-16.4588	-65.7065	ERR485669
MHOM/BO/02/CUM704		CUM704A1	L. braziliensis	L. braziliensis L1		WAM	2002	Bolivia	Parque Isiboro	Moleto		CL	-16.4951	-65.9527	ERR471308
MHOM/BO/94/CUM97		CUM97A1	L. braziliensis	L. braziliensis L1	cg9	WAM	1994	Bolivia	Parque Isiboro	Primavera		CL	-16.4718	-65.4279	ERR485658
MCAN/PE/76/D8(LV608)		D8A1	L. peruviana	L. peruviana			1976	Peru	Lima	Huarochiri	Santa Eulalia	CL	-11.9032	-76.6647	ERR662631
MHOM/BR/2015/DLSF	3608	DLSFA1	L. braziliensis	L. braziliensis L1	cg2	ATL	2015	Brazil	Pernambuco	Moreno		CL	-8.11594	-35.1033	ERR3150765; ERR3150861
MHOM/BR/2015/EMA	3578	EMAA1	L. braziliensis	L. braziliensis L1	cg2	ATL	2015	Brazil	Pernambuco	Moreno		CL	-8.11594	-35.1033	ERR3150753; ERR3150849
MHOM/BR/2002/EMM	2538	EMM	L. braziliensis	L. braziliensis L1	cg4	CON	2002	Brazil	Rio de Janeiro	Rio de Janeiro	Campo Grande	CL	-22.9004	-43.5601	ERR3698263
MHOM/BR/2013/EPG	3529	EPGA1	L. braziliensis	L. braziliensis L3			2013	Brazil	Pernambuco	Paudalho		CL	-7.89887	-35.1597	ERR3150789; ERR3150885
MHOM/BR/2014/EPMCF	3565	EPMCF	L. braziliensis	L. braziliensis L1		CAM	2014	Brazil	Minas Gerais	Belo Horizonte		CL	-19.8929	-43.9613	ERR3698305
MMES/BR/2016/ESP2	3633	ESP2A1	L. braziliensis	L. braziliensis L1	cg2	ATL	2016	Brazil	Pernambuco	Moreno		CL	-8.11594	-35.1033	ERR3150775; ERR3150871
MHOM/BR/2015/FGS	3609	FGSA1	L. braziliensis	L. braziliensis L1	cg2	ATL	2015	Brazil	Pernambuco	Moreno		CL	-8.11594	-35.1033	ERR3150766; ERR3150862
MHOM/BR/1997/FJS	2293	FJSA1**	L. braziliensis				1997	Brazil	Pernambuco	Amaraji	CIMNC	CL			ERR3150782; ERR3150878	this study
MHOM/BR/2015/FSA	3584	FSAA1	L. braziliensis	L. braziliensis L1	cg2	ATL	2015	Brazil	Pernambuco	Moreno		CL	-8.11594	-35.1033	ERR3150757; ERR3150853
MHOM/AR/15/FTO39		FTO39A1	L. braziliensis	L. braziliensis L1	cg3	ATL	2015	Argentina	Salta	Colonia Sta Rosa		MultCL	-23.3929	-64.4253	ERR3698268
MHOM/AR/15/GEO40		GEO40A1	L. braziliensis	L. braziliensis L1	cg3	ATL	2015	Argentina	Salta	H Irigoyen		SCL	-23.2459	-64.273	ERR3698264
MHOM/BR/2015/GFS	3587	GFSA1	L. braziliensis	L. braziliensis L1	cg2	ATL	2015	Brazil	Pernambuco	Moreno		CL	-8.11594	-35.1033	ERR3150759; ERR3150855
MHOM/AR/15/GJO45		GJO45A1	L. braziliensis	L. braziliensis L1		CON	2015	Argentina	Salta	Urundel		SCL	-23.5603	-64.3986	ERR3698269
MHOM/PE/90/HB22		HB22A1	L. peruviana	L. peruviana			1990	Peru	Piura	Huancabamba	Huancabamba	CL	-5.24206	-79.4511	ERR662602
MHOM/PE/90/HB31		HB31A1	L. peruviana	L. peruviana			1990	Peru	Piura	Huancabamba	Huancabamba	CL	-5.24206	-79.4511	ERR662603
MHOM/PE/90/HB44		HB44A1	L. peruviana	L. peruviana			1990	Peru	Piura	Huancabamba	Sondorillo	CL	-5.33426	-79.4268	ERR662604
MHOM/PE/90/HB55		HB55A1	L. peruviana	L. peruviana			1990	Peru	Piura	Huancabamba	Sondor	CL	-5.31419	-79.4109	ERR662605
MHOM/PE/90/HB56		HB56A1	L. peruviana	L. peruviana			1990	Peru	Piura	Huancabamba	Sondor	CL	-5.31419	-79.4109	ERR662606
MHOM/PE/90/HB67		HB67A1	L. peruviana	L. peruviana			1990	Peru	Piura	Huancabamba	Sondor	CL	-5.31419	-79.4109	ERR662607
MHOM/PE/90/HB83		HB83A1	L. peruviana	L. peruviana			1990	Peru	Piura	Huancabamba	Canchaque	CL	-5.37503	-79.6041	ERR662608
MHOM/PE/90/HB86		HB86A1	L. peruviana	L. peruviana			1990	Peru	Piura	Huancabamba	Faique	CL	-5.40151	-79.6042	ERR662609
MHOM/BR/2006/HBO	2932	HBOA1	L. braziliensis	L. braziliensis L3			2006	Brazil	Pernambuco	Paudalho	Aldeia, CIMNC	CL	-7.89887	-35.1597	ERR3150735; ERR3150831
MHOM/BR/2001/HC-JS	2535	HC_JS	L. braziliensis	L. braziliensis L1	cg15	ATL	2001	Brazil	Espírito Santo	Cariacica		CL	-20.2656	-40.4213	ERR3698310
MCAN/BR/2007/HG-04	3027	HG_04	L. braziliensis	L. braziliensis L1	cg15	ATL	2007	Brazil	Espírito Santo	Guarapari	Guarapari	CL	-20.6742	-40.5	ERR3698284
MCAN/PE/95/HR78		HR78A1	L. peruviana	L. peruviana			1995	Peru	Quera	El Valle	Conchumayo	CL	-9.82791	-76.2636	ERR3150719; ERR3150815	Nolder
MHOM/BR/2015/IAGB	3612	IAGBA1	L. braziliensis	L. braziliensis L1	cg2	ATL	2015	Brazil	Pernambuco	Moreno		CL	-8.11594	-35.1033	ERR3150797; ERR3150893
MHOM/BR/2006/ICA	2918	ICAA1	L. braziliensis	L. braziliensis L1	cg16	ATL	2006	Brazil	Rio de Janeiro	Teresópolis	Três Córregos	CL	-22.4185	-42.9746	ERR3150733; ERR3150829
MHOM/BR/1991/IM3713	1734	IM3713A1	L. braziliensis	L. braziliensis L1		CON	1991	Brazil	Amazonas	Manaus	Rio Urucú	CL	-3.06247	-59.976	ERR3150723; ERR3150819
MHOM/BR/2015/JAB	3588	JABA1	L. braziliensis	L. braziliensis L1	cg2	ATL	2015	Brazil	Pernambuco	Moreno		CL	-8.11594	-35.1033	ERR3150760; ERR3150856
MHOM/BR/2015/JBS	3591	JBSA1	L. braziliensis	L. braziliensis L1	cg2	ATL	2015	Brazil	Pernambuco	Moreno		CL	-8.11594	-35.1033	ERR3150762; ERR3150858
MHOM/BR/2015/JCR-SABAUDIA-2015	3636	JCR_SABAUDIA_2015A1	L. braziliensis	L. braziliensis L1	cg16	ATL	2015	Brazil	Paraná	Sabáudia		DCL	-23.3495	-51.5902	ERR3150776; ERR3150872
MHOM/BR/2015/JFM	3619	JFMA1	L. braziliensis	L. braziliensis L1	cg2	ATL	2015	Brazil	Pernambuco			CL	-8.11594	-35.1033	ERR3150771; ERR3150867
MHOM/BR/2015/JLRP2	3601	JLRP2A1	L. braziliensis	L. braziliensis L1	cg2	ATL	2015	Brazil	Pernambuco	Moreno		CL	-8.11594	-35.1033	ERR3150793; ERR3150889
MHOM/BR/2015/JLRP	3600	JLRPA1	L. braziliensis	L. braziliensis L1	cg2	ATL	2015	Brazil	Pernambuco	Moreno		CL	-8.11594	-35.1033	ERR3150763; ERR3150859
MHOM/BR/2015/JMA	3580	JMAA1	L. braziliensis	L. braziliensis L1	cg2	ATL	2015	Brazil	Pernambuco	Jaboatão dos Guararapes		CL	-8.13431	-34.9945	ERR3150754; ERR3150850
MHOM/BR/2001/JOLIVAL	2463	JOLIVAL	L. braziliensis	L. braziliensis L1		ATL	2001	Brazil	Bahia	Presidente Tancredo Neves	Corte de Pedra	MCL	-13.5111	-39.451	ERR3698274
MHOM/BO/94/CH29B		L-3CH29BA1	L. braziliensis	L. braziliensis L1		WAM	1994	Bolivia							ERR377667
IAYA/PE/90/La36		La36A1	L. peruviana	L. peruviana			1990	Peru	Ayacucho	Parinacochas	Pullo		-15.2213	-73.8326	ERR662629
MHOM/PE/91/LC1015		LC1015A1	L. peruviana	L. peruviana			1991	Peru	Lima	Canta	Cachaqui	CL	-11.4624	-76.6234	ERR662630
MHOM/PE/85/LC106cl6		LC106cl6A1	L. peruviana	L. peruviana			1985	Peru	Lima	Huarochiri	Santa Eulalia	CL	-11.9032	-76.6647	ERR662617
MHOM/PE/91/LC1409		LC1409A1	L. braziliensis	L. braziliensis L1	cg8	WAM	1991	Peru	Huanuco	Huancapallac	Limapampa	CL	-9.91711	-75.7831	ERR377652
MHOM/PE/91/LC1412		LC1412A1	L. braziliensis	L. braziliensis L1	cg8	WAM	1991	Peru	Huanuco	Huancapallac	Limapampa	CL	-9.91711	-75.7831	ERR377653
MHOM/PE/91/LC1565		LC1565A1	L. braziliensis	L. braziliensis L1		WAM	1991	Peru	Cusco	Paucartambo	Pilcopata	CL	-12.9095	-71.4045	ERR377654
MHOM/PE/91/LC1568		LC1568A1	L. braziliensis	L. braziliensis L1		WAM	1991	Peru	Cusco	Paucartambo	Pilcopata	CL	-12.9095	-71.4045	ERR377655
MHOM/PE/91/LC1569		LC1569A1	L. braziliensis	L. braziliensis L1		WAM	1991	Peru	Cusco	Paucartambo	Pilcopata	CL	-12.9095	-71.4045	ERR377657
MHOM/PE/91/LC1578		LC1578A1	L. braziliensis	L. braziliensis L1		WAM	1991	Peru	Cusco	Paucartambo	Pilcopata	CL	-12.9095	-71.4045	ERR377656
MHOM/PE/91/LC1580		LC1580A1	L. braziliensis	L. braziliensis L1		WAM	1991	Peru	Cusco	Paucartambo	Pilcopata	MCL	-12.9095	-71.4045	ERR377659
MHOM/PE/91/LC1586		LC1586A1	L. braziliensis	L. braziliensis L1		WAM	1991	Peru	Cusco	Paucartambo	Pilcopata	CL	-12.9095	-71.4045	ERR377660
MHOM/PE/91/LC2041		LC2041A1	L. braziliensis	L. braziliensis L1		WAM	1991	Peru	Cusco	Paucartambo	Pilcopata	CL	-12.9095	-71.4045	ERR377658
MHOM/PE/91/LC2043		LC2043A1	L. braziliensis	L. braziliensis L1	cg6	WAM	1991	Peru	Cusco	Paucartambo	Pilcopata	MCL	-12.9095	-71.4045	ERR377661
MHOM/PE/91/LC2123		LC2123A1	L. braziliensis	L. braziliensis L1		WAM	1991	Peru	Cusco	Paucartambo	Pilcopata	CL	-12.9095	-71.4045	ERR449685
MHOM/PE/91/LC2125		LC2125A1	L. braziliensis	L. braziliensis L1		WAM	1991	Peru	Cusco	Paucartambo	Pilcopata	MCL	-12.9095	-71.4045	ERR377663
MHOM/PE/91/LC2141		LC2141A1	L. braziliensis	L. braziliensis L1		WAM	1991	Peru	Cusco	Paucartambo	Pilcopata	MCL	-12.9095	-71.4045	ERR377664
MHOM/PE/93/LC2143		LC2143A1	L. braziliensis	L. braziliensis L1		WAM	1993	Peru	Cusco	Paucartambo	Pilcopata	CL	-12.9095	-71.4045	ERR449686
MHOM/PE/91/LC2147		LC2147A1	L. braziliensis	L. braziliensis L1		WAM	1991	Peru	Cusco	Paucartambo	Pilcopata	CL	-12.9095	-71.4045	ERR449687
MHOM/PE/91/LC2176		LC2176A1	L. braziliensis	L. braziliensis L1		WAM	1991	Peru	Cusco	Paucartambo	Pilcopata	CL	-12.9095	-71.4045	ERR449688
MHOM/PE/91/LC2177		LC2177A1	L. braziliensis	L. braziliensis L1		WAM	1991	Peru	Cusco	Paucartambo	Pilcopata	CL	-12.9095	-71.4045	ERR449689
MHOM/PE/94/LC2284		LC2284A1	L. braziliensis	L. braziliensis L1		WAM	1994	Peru	Cusco	Paucartambo	Pilcopata	CL	-12.9095	-71.4045	ERR449690
MHOM/PE/91/LC2289		LC2289A1	L. braziliensis	L. braziliensis L1		WAM	1991	Peru	Cusco	Paucartambo	Pilcopata	CL	-12.9095	-71.4045	ERR449691
MHOM/PE/91/LC2318		LC2318A1**	L. braziliensis				1991	Peru	Cusco	Paucartambo	Pilcopata	CL	-12.9095	-71.4045	ERR449692
MHOM/PE/91/LC2319		LC2319B2	L. braziliensis	L. braziliensis L1		WAM	1991	Peru	Cusco	Paucartambo		CL	-12.9095	-71.4045	ERR3150708; ERR3150804
MHOM/PE/91/LC2320		LC2320A1	L. braziliensis	L. braziliensis L1		WAM	1991	Peru	Cusco	Paucartambo	Pilcopata	MCL	-12.9095	-71.4045	ERR377662
MHOM/PE/91/LC2321		LC2321A1	L. braziliensis	L. braziliensis L1		WAM	1991	Peru	Cusco	Paucartambo	Pilcopata	CL	-12.9095	-71.4045	ERR449693
MHOM/PE/94/LC2353		LC2353A1	L. braziliensis	L. braziliensis L1		WAM	1994	Peru	Cusco	Paucartambo	Pilcopata	CL	-12.9095	-71.4045	ERR449694
MHOM/PE/94/LC2367		LC2367A1	L. braziliensis	L. braziliensis L1	cg5	WAM	1994	Peru	Cusco	Paucartambo	Pilcopata	CL	-12.9095	-71.4045	ERR449695
MHOM/PE/94/LC2368		LC2368A1	L. braziliensis	L. braziliensis L1	cg5	WAM	1994	Peru	Cusco	Paucartambo	Pilcopata	MCL	-12.9095	-71.4045	ERR377666
MHOM/PE/91/LC2398		LC2398A1	L. braziliensis	L. braziliensis L1		WAM	1991	Peru	Cusco	Paucartambo	Pilcopata	CL	-12.9095	-71.4045	ERR449696
MCAN/PE/94/LC2421		LC2421A1	L. braziliensis	L. braziliensis L1	cg6	WAM	1994	Peru	Huanuco	Quera	El Valle	CL	-9.82791	-76.2636	ERR3150710; ERR3150806	Nolder
MHOM/PE/94/LC2434		LC2434A1	L. braziliensis	L. peruviana		WAM	1994	Peru	Chinobamba	Churubamba	Quechaloma	CL	-9.83277	-76.0999	ERR3150722; ERR3150818	Nolder
MHOM/PE/94/LC2452		LC2452A1	L. braziliensis	L. braziliensis L1		WAM	1994	Peru	Huanuco	Quera	El Valle	CL	-9.82791	-76.2636	ERR3150712; ERR3150808	Nolder
MHOM/PE/94/LC2484		LC2484A1	L. peruviana	Hybrid			1994	Peru	Chinobamba	Churubamba	Chinobamba	MCL	-9.83277	-76.0999	ERR3150713; ERR3150809	Nolder
MHOM/PE/94/LC2551		LC2551A1	L. braziliensis	L. braziliensis L1	cg8	WAM	1994	Peru	Huanuco	Higueras	Kichki	CL	-9.93942	-76.4909	ERR3150715; ERR3150811	Nolder
MHOM/PE/84/LC26cl6		LC26cl6A1	L. peruviana	L. peruviana			1984	Peru	Ancash	Bolognesi	Huayllacayan	CL	-10.2481	-77.4442	ERR662616
MHOM/PE/88/LC272		LC272A1	L. peruviana	L. peruviana			1988	Peru	Ancash	Bolognesi	Raymondi	CL	-10.2481	-77.4442	ERR662612
MHOM/PE/95/LC2873		LC2873A1	L. braziliensis	L. braziliensis L1		WAM	1995	Peru	Huanuco	Amarilis	San Luis	CL	-9.93782	-76.2409	ERR3150717; ERR3150813	Nolder
MHOM/PE/90/LC436		LC436A1	L. peruviana	L. peruviana			1990	Peru	Ancash	Bolognesi	Huayllacayan	CL	-10.2481	-77.4442	ERR662613
MHOM/PE/90/LC443		LC443A1	L. peruviana	L. peruviana			1990	Peru	Ancash	Bolognesi	Huayllacayan	CL	-10.2481	-77.4442	ERR662614
MHOM/PE/90/LC468		LC468A1	L. peruviana	L. peruviana			1990	Peru	Ancash	Bolognesi	Huayllacayan	CL	-10.2481	-77.4442	ERR662619
MHOM/PE/89/LC900		LC900A1	L. peruviana	L. peruviana			1989	Peru	Piura	Huancabamba	Sondorillo	CL	-5.33426	-79.4268	ERR662620
MHOM/PE/90/LCA04		LCA04A1	L. peruviana	L. peruviana			1990	Peru	Ayacucho	Lucanas	Sancos	CL	-15.0621	-73.9512	ERR662626
MHOM/PE/90/LCA08		LCA08A1	L. peruviana	L. peruviana			1990	Peru	Ayacucho	Lucanas	Sancos	CL	-15.0621	-73.9512	ERR662627
MHOM/PE/90/LCA09		LCA09A1	L. peruviana	L. peruviana			1990	Peru	Ayacucho	Lucanas	Sancos	CL	-15.0621	-73.9512	ERR662628
MCAN/CO/1985/CL_085		CL_085	L. guyanensis	L. panamensis			1985	Colombia							ERR205773		Coughlan et al. (2018). Royal Society Open Science
MHOM/BR/1975/M4147	565	M4147	L. guyanensis	Hybrid			1975	Brazil							SRR8584811		Harkins et al.(2016). Infection, Genetics and Evolution
MHOM/PE/01/LH2161(PER001)		LH2161A1	L. peruviana	L. peruviana			2001	Peru	Ayacucho	Lucanas		CL	-15.0621	-73.9512	ERR662610
MHOM/PE/02/LH2206(PER015)		LH2206A1	L. braziliensis	L. braziliensis L1		WAM	2002	Peru	Ucayali			CL	-8.49395	-73.9544	ERR377665
MHOM/PE/02/LH2355(PER087)		LH2355A1	L. peruviana	L. peruviana			2002	Peru				CL			ERR662611
MHOM/PE/03/LH2439(PER126)		LH2439A1	L. peruviana	L. peruviana			2003	Peru				CL			ERR662615
MHOM/PE/90/LH249		LH249A1	L. peruviana	L. peruviana			1990	Peru	Ayacucho	Lucanas	Sancos	CL	-15.0621	-73.9512	ERR662618
MHOM/PE/89/LH696		LH696A1	L. peruviana	L. peruviana			1989	Peru	Lima	Huaral	Sunvilca	CL	-11.4111	-76.8195	ERR662621
MHOM/PE/89/LH741		LH741A1	L. peruviana	L. peruviana			1989	Peru	Ancash	Recuay	Pararin	CL	-10.0573	-77.6556	ERR662622
MHOM/PE/90/LH825		LH825B2	L. braziliensis	L. braziliensis L1		WAM	1990	Peru	Ucayali	Padre Abad		CL	-8.81751	-75.4157	ERR3150709; ERR3150805
MHOM/PE/90/LH827		LH827A1	L. peruviana	L. peruviana			1990	Peru	Lima	Canta	Lampiane	CL	-11.4933	-76.6108	ERR662623
MHOM/PE/90/LH925		LH925A1	L. peruviana	L. peruviana			1990	Peru	Lima	Canta	San Buenaventura	CL	-11.4898	-76.6617	ERR662624
MHOM/PE/90/LH937		LH937B2**	L. peruviana				1990	Peru	Lima	Canta	Huamantaga	CL	-11.4997	-76.7491	ERR662625
MHOM/BR/2006/LIS	2952	LISA1	L. braziliensis	L. braziliensis L3			2006	Brazil	Pernambuco	Paudalho	Aldeia, CIMNC	CL	-7.89887	-35.1597	ERR3150728; ERR3150824
MHOM/BR/1981/M6426	1023	Llainsoni_M6426A1	L. lainsoni	L. lainsoni			1981	Brazil							SRR1657912		Harkins et al.(2016). Infection, Genetics and Evolution
MHOM/BR/2014/LMAS	3582	LMASA1	L. braziliensis	L. braziliensis L3			2014	Brazil	Pernambuco	Paudalho		CL	-7.89887	-35.1597	ERR3150755; ERR3150851
		Lnaiffi_ERR205764	L. naiffi	L. naiffi				Colombia							ERR205764		Coughlan et al. (2018). Royal Society Open Science
MDAS/BR/1978/M5210		Lnaiffi_M5210A1	L. naiffi	L. naiffi											SRR30948501
MDAS/BR/1979/M5533	1365	Lnaiffi_SRR1657911	L. naiffi	L. naiffi			1979	Brazil							SRR1657911		Harkins et al.(2016). Infection, Genetics and Evolution
MHOM/BR/2015/LOT	3577	LOT	L. braziliensis	L. braziliensis L1	cg2	ATL	2015	Brazil	Ceará	Fortaleza		CL	-3.75378	-38.5258	ERR3698309
MHOM/CO/83/REST417		Lpanamensis_REST417A1	L. panamensis	L. panamensis				Colombia							ERR3656054		Van den Broeck et al. (2020). PNAS
MHOM/PA/1994/PSC-1		Lpanamensis_SRR1552486	L. panamensis	L. panamensis			1994	Panama							SRR1552486		Llanes et al. (2015). Scientific Reports
MHOM/PA/1974/WR120		Lpanamensis_SRR1662198	L. panamensis	L. panamensis				Panama							SRR1662198		Harkins et al.(2016). Infection, Genetics and Evolution
MHOM/BR/2007/LSC346	3852	LSC346A1	L. braziliensis	L. naiffi			2007	Brazil	Santa Catarina	Florianópolis		CL			ERR3150746; ERR3150842	Imported case
MHOM/BR/2008/LSC358-2	3440	LSC358_2A1	L. braziliensis	L. braziliensis L1	cg16	ATL	2008	Brazil	Santa Catarina	Florianópolis		CL	-27.5991	-48.4963	ERR3150745; ERR3150841
MHOM/BR/2007/LSC392	3439	LSC392A1	L. braziliensis	L. braziliensis L1	cg16	ATL	2007	Brazil	Santa Catarina	Florianópolis		CL	-27.5991	-48.4963	ERR3150744; ERR3150840
MHOM/BR/2009/LSC582	3414	LSC582A1	L. braziliensis	L. braziliensis L1	cg16	ATL	2009	Brazil	Santa Catarina	Florianópolis		CL	-27.5991	-48.4963	ERR3150742; ERR3150838
MHOM/BR/2010/LSC684	3438	LSC684A1	L. braziliensis	L. braziliensis L1	cg16	ATL	2010	Brazil	Santa Catarina	Florianópolis		CL	-27.5991	-48.4963	ERR3150743; ERR3150839
MCEB/BR/1984/M8408	1545	Lshawi_SRR1657909	L. shawi	L. shawi				Brazil							SRR1657909		Harkins et al.(2016). Infection, Genetics and Evolution
MHOM/BR/1995/LTCP-9291	3089	LTCP_9291A1	L. braziliensis	L. braziliensis L1		ATL	1995	Brazil	Bahia	Presidente Tancredo Neves	Corte de Pedra	CL	-13.5111	-39.451	ERR3150739; ERR3150835
MHOM/BR/2000/LTCP13396	2483	LTCP13396	L. braziliensis	L. braziliensis L1		ATL	2000	Brazil	Bahia	Presidente Tancredo Neves	Corte de Pedra	DCL	-13.5111	-39.451	ERR3698282
MHOM/BR/2000/LTCP13490	2481	LTCP13490	L. braziliensis	L. braziliensis L1		ATL	2000	Brazil	Bahia	Presidente Tancredo Neves	Corte de Pedra	CL	-13.5111	-39.451	ERR3698285
MHOM/BR/2001/LTCP14182	2467	LTCP14182A1	L. braziliensis	L. braziliensis L1	cg18	ATL	2001	Brazil	Bahia			DCL	-13.5111	-39.451	ERR3150725; ERR3150821	location unsure
MHOM/BR/2001/LTCP14207	2469	LTCP14207A1	L. braziliensis	L. braziliensis L1		ATL	2001	Brazil	Bahia	Presidente Tancredo Neves	Corte de Pedra	CL	-13.5111	-39.451	ERR3150726; ERR3150822
MHOM/BR/1975/M2903	566	M2903A1	L. braziliensis	L. braziliensis L1	cg4	CON	1975	Brazil	Pará	Parauapebas	Serra dos Carajás (Camp H7)	CL	-6.27583	-50.5816	ERR3150724; ERR3150820
MHOM/BR/1975/M2904	3758	M2904A1	L. braziliensis	L. braziliensis L1		ATL	1975	Brazil	Pará	Parauapebas	Serra dos Carajás (Camp H7)				ERX005631		Rogers et al. (2011). Genome Research
MHOM/BR/2015/MFG	3590	MFGA1	L. braziliensis	L. braziliensis L1	cg2	ATL	2015	Brazil	Pernambuco	Moreno		CL	-8.11594	-35.1033	ERR3150761; ERR3150857
MHOM/BR/2015/MFX	3611	MFXA1	L. braziliensis	L. braziliensis L1	cg2	ATL	2015	Brazil	Pernambuco	Moreno		CL	-8.11594	-35.1033	ERR3150768; ERR3150864
MHOM/BR/1999/MJAA-II	2541	MJAA_IIA1	L. braziliensis	L. braziliensis L1	cg2	ATL	1999	Brazil	Pernambuco	Amaraji	Republicano	CL	-8.36876	-35.461	ERR3150727; ERR3150823
MHOM/BR/2015/MJFV	3585	MJFVA1	L. braziliensis	L. braziliensis L1	cg2	ATL	2015	Brazil	Pernambuco	Moreno		VL	-8.11594	-35.1033	ERR3150758; ERR3150854
MHOM/BR/2015/MJS	3607	MJSA1	L. braziliensis	L. braziliensis L1	cg2	ATL	2015	Brazil	Pernambuco	Moreno		CL	-8.11594	-35.1033	ERR3150796; ERR3150892
MHOM/BR/2015/MLM	3583	MLMA1	L. braziliensis	L. braziliensis L1	cg2	ATL	2015	Brazil	Alagoas	Maceió		CL	-9.63201	-35.7382	ERR3150756; ERR3150852
MHOM/BR/2006/MVRGR	2953	MVRGRA1	L. braziliensis	L. braziliensis L3			2006	Brazil	Pernambuco	Paudalho	Aldeia, CIMNC	CL	-7.89887	-35.1597	ERR3150783; ERR3150879
MHOM/BR/2008/NC	3072	NCA1	L. braziliensis	L. braziliensis L1	cg16	ATL	2008	Brazil	Rio de Janeiro	Rio de Janeiro	Avenida Brasil, 4365 - Manguinhos - Rio de Janeiro	DCL	-22.8771	-43.3025	ERR3150738; ERR3150834
MHOM/BR/2002/NDV	2678	NDV	L. braziliensis	L. braziliensis L1		CAM	2002	Brazil	Mato Grosso do Sul	Naviraí		CL	-23.0643	-54.1987	ERR3698289
MNEC/BR/2003/NECTOMYS	2693	NECTOMYSA1	L. braziliensis	L. braziliensis L1	cg1	ATL	2003	Brazil	Pernambuco	Amaraji	Refrigério	CL	-8.36876	-35.461	ERR3150729; ERR3150825
MHOM/BR/2002/NMT-LTCP 14447-P	2871	NMT_LTCP_14447_PA1	L. braziliensis	L. braziliensis L1		ATL	2002	Brazil	Bahia	Presidente Tancredo Neves	Corte de Pedra	CL	-13.5111	-39.451	ERR3150731; ERR3150827
MHOM/BR/2002/NMT-LTCP 14616-P	2889	NMT_LTCP_14616_PA1	L. braziliensis	L. braziliensis L1		ATL	2002	Brazil	Bahia	Presidente Tancredo Neves	Corte de Pedra	CL	-13.5111	-39.451	ERR3150784; ERR3150880
MHOM/BR/2002/NMT-LTCP 14621-P	2891	NMT_LTCP_14621_PA1	L. braziliensis	L. braziliensis L1		ATL	2002	Brazil	Bahia	Presidente Tancredo Neves	Corte de Pedra	CL	-13.5111	-39.451	ERR3150785; ERR3150881
MHOM/BR/2002/NMT-LTCP 14627-P	2893	NMT_LTCP_14627_PA1	L. braziliensis	L. braziliensis L1	cg17	ATL	2002	Brazil	Bahia		Corte de Pedra	CL	-13.5111	-39.451	ERR3150732; ERR3150828
MHOM/BR/2002/NMT-LTCP14563-P	2928	NMT_LTCP14563_PA1	L. braziliensis	L. braziliensis L1		ATL	2002	Brazil	Bahia	Presidente Tancredo Neves	Corte de Pedra	CL	-13.5111	-39.451	ERR3150734; ERR3150830
MHOM/BR/2002/NMT-LTCP14566-P	2934	NMT_LTCP14566_PA1	L. braziliensis	L. braziliensis L1		ATL	2002	Brazil	Bahia	Presidente Tancredo Neves	Corte de Pedra	CL	-13.5111	-39.451	ERR3150788; ERR3150884
MHOM/BR/2005/NMT-LTCP16011-P	2929	NMT_LTCP16011_PA1	L. braziliensis	L. braziliensis L1	cg18	ATL	2005	Brazil	Bahia	Presidente Tancredo Neves	Corte de Pedra	CL	-13.5111	-39.451	ERR3150787; ERR3150883
MHOM/BR/2002/NMT-RBO 005	2491	NMT_RBO005	L. braziliensis	L. braziliensis L1		WAM	2002	Brazil	Acre		Cabeceira do Rio Acre	CL	-10.8394	-69.9583	ERR3698283
MHOM/BR/2002/NMT-RBO037	2501	NMT_RBO037	L. braziliensis	L. braziliensis L1		WAM	2002	Brazil	Acre		Colônia Capitão	CL	-9.97555	-68.4293	ERR3698281	location unsure
MHOM/BR/2002/NMT-RBO040	2502	NMT_RBO040	L. braziliensis	L. braziliensis L1		WAM	2002	Brazil	Acre		Estr. de Sena Madureira	CL	-10.9276	-69.5551	ERR3698276
MHOM/BR/2015/OGM	3615	OGMA1	L. braziliensis	L. braziliensis L1	cg2	ATL	2015	Brazil	Pernambuco	Moreno	Engenho São Salvador	CL	-8.11594	-35.1033	ERR3150770; ERR3150866
MHOM/AR/03/OLO1		OLO1A1	L. braziliensis	Hybrid			2003	Argentina	Salta	Pichanal		SCL			ERR3698265
MHOM/BR/2008/OPS	3061	OPSA1	L. braziliensis	L. braziliensis L1	cg16	ATL	2008	Brazil	Rio de Janeiro	Rio de Janeiro	Avenida Brasil, 4365 - Manguinhos	CL	-22.8771	-43.3025	ERR3150737; ERR3150833
MHOM/PE/01/LH2162(PER002)		PER002A1	L. braziliensis	L. braziliensis L1		WAM	2001	Peru	Madre de Dios	Tambopata		CL	-12.9364	-69.4219	ERR449699
MHOM/PE/01/LH2182(PER005)		PER005A1	L. braziliensis	L. braziliensis L1		WAM	2001	Peru	Loreto	Ucayali		CL	-7.36273	-75.3866	ERR449700
MHOM/PE/01/LH2140(PER006)		PER006A1	L. braziliensis	L. braziliensis L1		WAM	2001	Peru	Junin	Satipo		CL	-11.2517	-74.6392	ERR449698
MHOM/PE/02/LH2210(PER010)		PER010A1	L. braziliensis	L. braziliensis L1	cg7	WAM	2002	Peru	Cajamarca	Jaen		CL	-5.71322	-78.8059	ERR449701
MHOM/PE/01/LH2217(PER012)		PER012A1	L. braziliensis	L. braziliensis L1	cg7	WAM	2001	Peru	Cusco	Calca		CL	-13.321	-71.9562	ERR449703
MHOM/PE/01/LH2033(PER014)		PER014A1	L. braziliensis	L. braziliensis L1		WAM	2001	Peru	Junin	Satipo		CL	-11.2517	-74.6392	ERR449697
MHOM/PE/02/LH2224(PER016)		PER016A1	L. braziliensis	L. braziliensis L1		WAM	2002	Peru	Huanuco	Puerto Inca		CL	-9.38004	-74.9652	ERR449704
MHOM/PE/02/LH2287(PER065)		PER065A1	L. braziliensis	L. braziliensis L1		WAM	2002	Peru	Cusco	La Convencion		CL	-12.343	-72.888	ERR449705
MHOM/PE/02/LH2309(PER067)		PER067A1	L. braziliensis	L. braziliensis L1		WAM	2002	Peru	Cusco	La Convencion		CL	-12.343	-72.888	ERR449706
MHOM/PE/02/LH2330(PER069)		PER069A1	L. braziliensis	L. braziliensis L1		WAM	2002	Peru	Madre de Dios	Manu		ML	-12.2902	-70.8987	ERR449707
MHOM/PE/02/LH2332(PER086)		PER086A1	L. braziliensis	L. braziliensis L1		WAM	2002	Peru	Pasco	Oxapampa		CL	-10.5809	-75.404	ERR449708
MHOM/PE/02/LH2356(PER094)		PER094A1	L. braziliensis	L. braziliensis L1		WAM	2002	Peru	Huanuco	Puerto Inca		CL	-9.38004	-74.9652	ERR449709
MHOM/PE/02/LH2358(PER096)		PER096A1	L. braziliensis	L. braziliensis L1		WAM	2002	Peru	Madre de Dios	Manu		CL	-12.2902	-70.8987	ERR449710
MHOM/PE/02/PER104		PER104A1	L. braziliensis	L. braziliensis L1		WAM	2002	Peru	Madre de Dios	Tambopata		CL	-12.9364	-69.4219	ERR467293; ERR877268
MHOM/PE/02/PER122		PER122A1	L. braziliensis	L. braziliensis L1		WAM	2002	Peru	Madre de Dios	Tambopata		CL	-12.9364	-69.4219	ERR467294; ERR877269
MHOM/PE/03/PER130		PER130A1	L. braziliensis	L. braziliensis L1		WAM	2003	Peru	Cusco	Echarate		CL	-12.7369	-72.6143	ERR467295; ERR877270
MHOM/PE/03/PER136		PER136A1	L. braziliensis	L. braziliensis L1		WAM	2003	Peru	Ucayali	Coronel Portillo		CL/ML	-8.49395	-73.9544	ERR467296; ERR877271
MHOM/PE/03/PER157		PER157A1	L. braziliensis	L. braziliensis L1		WAM	2003	Peru	Madre de Dios	Tambopata		CL	-12.9364	-69.4219	ERR467297; ERR877272
MHOM/PE/03/PER163		PER163A1	L. braziliensis	L. braziliensis L2		WAM	2003	Peru	Huanuco	Leoncio Prado		CL	-9.05722	-76.052	ERR467298; ERR877273
MHOM/PE/03/PER164		PER164A1	L. braziliensis	L. braziliensis L1		WAM	2003	Peru	Ucayali	Coronel Portillo		CL	-8.49395	-73.9544	ERR467299; ERR877274
MHOM/PE/03/PER182		PER182A1	L. braziliensis	Hybrid		WAM	2003	Peru	Ayacucho	La Mar		CL	-12.9893	-73.7683	ERR467300; ERR877275
MHOM/PE/03/PER186		PER186A1	L. braziliensis	L. braziliensis L1		CON	2003	Peru	Junin	Satipo		CL	-11.2517	-74.6392	ERR467301; ERR877276
MHOM/PE/03/PER201		PER201A1	L. braziliensis	L. braziliensis L1		WAM	2003	Peru	Loreto	Requena		ML	-5.0643	-73.8563	ERR467302; ERR877277
MHOM/PE/03/PER207		PER207A1	L. braziliensis	L. braziliensis L1		WAM	2003	Peru	Madre de Dios	Tambopata		CL	-12.9364	-69.4219	ERR467303; ERR877278
MHOM/PE/03/PER212		PER212A1	L. braziliensis	L. braziliensis L1		WAM	2003	Peru	Madre de Dios	Tambopata		CL	-12.9364	-69.4219	ERR467304; ERR877279
MHOM/PE/03/PER215		PER215A1	L. braziliensis	L. braziliensis L1		WAM	2003	Peru	Ucayali	Coronel Portillo		ML	-8.49395	-73.9544	ERR467305; ERR877280
MHOM/PE/03/PER231		PER231A1**	L. braziliensis				2003	Peru	Junin	Satipo		ML	-11.2517	-74.6392	ERR471298
MHOM/PE/03/PER260		PER260A1	L. braziliensis	L. braziliensis L1		WAM	2003	Peru	Madre de Dios	Tahuamanu		ML	-11.4197	-69.4927	ERR471299
MHOM/BR/2015/RCA	3599	RCAA1	L. braziliensis	L. braziliensis L1		ATL	2015	Brazil	Pernambuco	Macaparana		CL	-7.55707	-35.443	ERR3150792; ERR3150888
MHOM/BR/2001/RGJ	2823	RGJ	L. braziliensis	L. braziliensis L1	cg17	ATL	2001	Brazil	Rio de Janeiro		Cidade: Mesquita	CL	-22.8771	-43.3025	ERR3698279	location unsure
MHOM/BR/2013/RJL	3528	RJL	L. braziliensis	L. braziliensis L3			2013	Brazil	Pernambuco	Paudalho		CL	-7.89887	-35.1597	ERR3698292
MHOM/BR/2015/RJS	3604	RJS	L. braziliensis	L. braziliensis L1	cg2	ATL	2015	Brazil	Pernambuco	Jaboatão dos Guararapes		CL	-8.13431	-34.9945	ERR3698294
MHOM/BR/2014/RO313	3625	RO313A1	L. braziliensis	L. braziliensis L1		CAM	2014	Brazil	Rondônia	Porto Velho		CL	-8.76213	-63.8712	ERR3150773; ERR3150869
MHOM/BR/2015/RO377	3628	RO377	L. braziliensis	L. braziliensis L1		CAM	2015	Brazil	Amazonas	Canutama		CL	-6.52678	-64.3956	ERR3698287
MHOM/BR/2015/RO384	3637	RO384A1	L. braziliensis	L. braziliensis L1	cg13	CAM	2015	Brazil	Rondônia	Porto Velho		CL	-8.76213	-63.8712	ERR3150777; ERR3150873
MHOM/BR/2015/RO387	3638	RO387A1	L. braziliensis	L. braziliensis L2			2015	Brazil	Rondônia	Candeias do Jamari		CL	-8.68695	-63.3862	ERR3150778; ERR3150874
MHOM/BR/2015/RO390	3639	RO390A1	L. braziliensis	L. braziliensis L1		CAM	2015	Brazil	Rondônia	Ariquemes		DCL	-8.76213	-63.8712	ERR3150779; ERR3150875
MHOM/BR/2015/RO393	3641	RO393A1	L. braziliensis	L. braziliensis L1	cg13	CAM	2015	Brazil	Rondônia	Porto Velho	Vista Alegre do Abunã	CL	-8.76213	-63.8712	ERR3150801; ERR3150897
MHOM/BR/2015/RO395	3853	RO395	L. braziliensis	L. braziliensis L1		CAM	2015	Brazil	Rondônia	Buritis		CL	-10.1956	-63.8327	ERR3698298
MHOM/BR/2015/RO412	3642	RO412A1	L. braziliensis	L. braziliensis L1		CON	2015	Brazil	Rondônia	Porto Velho		CL	-8.76213	-63.8712	ERR3150780; ERR3150876
MHOM/BR/2015/RO414	3627	RO414	L. braziliensis	L. braziliensis L1		CON	2015	Brazil	Rondônia	Porto Velho		CL	-8.76213	-63.8712	ERR3698295
MHOM/BR/2015/RO475	3621	RO475A1	L. braziliensis	L. braziliensis L1		CAM	2015	Brazil	Rondônia	Porto Velho		CL	-8.76213	-63.8712	ERR3150772; ERR3150868
MHOM/BR/2015/RO476	3622	RO476A1	L. braziliensis	L. braziliensis L1		CAM	2015	Brazil	Rondônia	Porto Velho		CL	-8.76213	-63.8712	ERR3150799; ERR3150895
MHOM/BR/2013/162	3532	Rond162	L. braziliensis	L. braziliensis L1		CON	2013	Brazil	Rondônia			CL	-8.76213	-63.8712	ERR3698307	location unsure
MHOM/BR/2014/279	3547	Rond279	L. braziliensis	L. braziliensis L1		CAM	2014	Brazil	Rondônia	Porto Velho		MCL	-8.76213	-63.8712	ERR3698308
MHOM/BR/2014/281	3548	Rond281	L. braziliensis	L. braziliensis L1		CAM	2014	Brazil	Rondônia	Porto Velho		MCL	-8.76213	-63.8712	ERR3698286
MHOM/BR/2014/291	3567	Rond291	L. braziliensis	L. braziliensis L1		CON	2014	Brazil	Rondônia	Porto Velho		CL	-8.76213	-63.8712	ERR3698302
MHOM/BR/2014/297	3568	Rond297	L. braziliensis	L. braziliensis L1		CAM	2014	Brazil	Rondônia	Porto Velho		CL	-8.76213	-63.8712	ERR3698304
MHOM/BR/2014/299	3569	Rond299	L. braziliensis	L. braziliensis L1		CAM	2014	Brazil	Rondônia	Porto Velho		CL	-8.76213	-63.8712	ERR3698303
MHOM/BR/2014/303	3570	Rond303	L. braziliensis	L. braziliensis L1		CAM	2014	Brazil	Rondônia	Porto Velho		CL	-8.76213	-63.8712	ERR3698296
MHOM/BR/2014/304	3571	Rond304	L. braziliensis	L. braziliensis L1		CAM	2014	Brazil	Rondônia	Porto Velho		CL	-8.76213	-63.8712	ERR3698301
MHOM/BR/2014/308	3562	Rond308**	L. braziliensis				2014	Brazil	Rondônia	Porto Velho		CL			ERR3698299
MHOM/BR/2014/309	3563	Rond309**	L. braziliensis				2014	Brazil	Rondônia	Porto Velho		CL			ERR3698300
MHOM/BR/2014/310	3564	Rond310	L. braziliensis	L. braziliensis L1		CON	2014	Brazil	Rondônia	Porto Velho		CL	-8.76213	-63.8712	ERR3698297
MHOM/BR/2015/RRS	3614	RRSA1	L. braziliensis	L. braziliensis L1	cg2	ATL	2015	Brazil	Pernambuco	Jaboatão dos Guararapes		CL	-8.13431	-34.9945	ERR3150769; ERR3150865
MHOM/BR/2013/RVEFS	3527	RVEFSA1	L. braziliensis	L. braziliensis L3			2013	Brazil	Pernambuco	Paudalho		CL	-7.89887	-35.1597	ERR3150748; ERR3150844
MHOM/BR/2011/S89	3356	S89A1	L. braziliensis	L. braziliensis L1		CON	2011	Brazil	Pará	Santarém	Surucuá	CL	-2.44438	-54.7333	ERR3150741; ERR3150837
MHOM/BR/2015/SCS	3618	SCSA1	L. braziliensis	L. braziliensis L1	cg2	ATL	2015	Brazil	Pernambuco	Moreno		CL	-8.11594	-35.1033	ERR3150798; ERR3150894
MHOM/BR/2015/SDS	3589	SDSA1	L. braziliensis	L. braziliensis L1	cg2	ATL	2015	Brazil	Pernambuco	Moreno		CL	-8.11594	-35.1033	ERR3150791; ERR3150887
MMES/BR/2016/SMS2	3632	SMS2A1	L. braziliensis	L. braziliensis L1	cg2	ATL	2016	Brazil	Pernambuco	Moreno		CL	-8.11594	-35.1033	ERR3150774; ERR3150870
MHOM/BR/2015/SNLF	3606	SNLFA1	L. braziliensis	L. braziliensis L1	cg2	ATL	2015	Brazil	Pernambuco	Moreno		CL	-8.11594	-35.1033	ERR3150795; ERR3150891
MHOM/AR/15/TLO46		TLO46A1	L. braziliensis	L. braziliensis L1	cg3	ATL	2015	Argentina	Salta	Oran		SCL	-23.1351	-64.3179	ERR3698267	location unsure
MHOM/VE/1980/PM-H32		Venez_PM_H32	L. (Viannia) hybrid	Hybrid			1980	Venezuela	Lara	Iribarreu		CL			ERR3698266
MHOM/VE/1985/RA		Venez_RA	L. braziliensis	Hybrid			1985	Venezuela	Portuguesa	Acarigua		MCL			ERR3698291
MHOM/AR/15/VSO44		VSO44A1	L. braziliensis	L. braziliensis L1		CON	2015	Argentina	Salta	Oran		DCL	-23.1351	-64.3179	ERR3698273	location unsure
MHOM/AR/15/ORO13		ORO13A1*					2015	Argentina	Salta	Aguas Blancas		CL			ERR3698277
MHOM/AR/15/GC08		GC08A1*					2015	Argentina	Salta	Oran		CL			ERR3698280
NA		4450A1*						Argentina							ERR3698272
MHOM/BR/1985/ELIZETE	540	ELIZETE*					1985	Brazil	Bahia	Valença		CL			ERR3698290
MHOM/BR/2011/55-AVS	3314	55_AVSA1*					2011	Brazil	Pará	Prainha		CL			ERR3150740; ERR3150836
MHOM/BR/2002/NMT-LTCP 14417-P	2866	NMT_LTCP_14417_PA1*					2002	Brazil	Bahia	Presidente Tancredo Neves		CL			ERR3150730; ERR3150826
MHOM/AR/15/VTO24		VTO24A1	L. braziliensis	L. braziliensis L1	cg3	ATL	2015	Argentina	Salta	H Irigoyen		MultCL	-23.2459	-64.273	ERR3698270
* isolates discarded in downstream analyses because of a low or fragmented coverage of the accessible genome.
** isolates discarded in downstream analyses because of aberrant allele frequency distributions which are potentially indicative of mixed infections or contamination

## Sheet: Supp Table 2
Supp. Table 2. Pairwise Dunn's tests comparing the number of SNPs between the different L. braziliensis ecotypes. diagonal = sample size; lower = p-value; upper = Z test statistic
	Lb L1	Lb L2	Lb L3	Lp
Lb L1	N = 182	-3.27	1.90	1.78
Lb L2	0.002	N = 4	3.83	3.76
Lb L3	0.086	0.0008	N = 9	-0.80
Lp	0.090	0.0005	0.42	N = 31

## Sheet: Supp Table 3
Supp. Table 3. Pairwise Dunn's tests comparing the number of heterozygous SNPs between the different L. braziliensis ecotypes. diagonal = sample size; lower = p-value; upper = Z test statistic
	Lb L1	Lb L2	Lb L3	Lp
Lb L1	N = 182	2.81	5.08	9.09
Lb L2	9.79e-03	N = 4	0.52	0.64
Lb L3	1.13e-06	0.723	N = 9	0.08
Lp	6.07e-19	0.78	0.93	N = 31

## Sheet: Supp Table 4
Supp. Table 4. Pairwise Fst from ADMIXTURE analysis K=4. Fst calculated in windows of 10kb. Upper diagonal = weighted Fst; lower diagonal = mean Fst
	Lb L1-Am	Lb L1-Atl	Lb L3	Lp
Lb L1 Am	0	0.40 ± 0.11	0.55 ± 0.14	0.44 ± 0.11
Lb L1 Atl	0.12 ± 0.04	0	0.64 ±0.15	0.67 ± 0.12
Lb L3	0.14 ± 0.09	0.39 ± 0.15	0	0.90 ± 0.10
Lp	0.11 ± 0.04	0.40 ± 0.09	0.77 ± 0.13	0

## Sheet: Supp Table 5
Supp. Table 5. SNPeff High impact variants with maf > 0.05. Population frequencies: red = not/lost in pop; green = fixed in pop. Individual genotypes: 0 (Hom Ref) = red; 1 (Het) = yellow; 2 (Hom Alt) = green
TYPE	CHROM	POS	REF	ALT	IMPACT	GeneID	checkID	product	orthologousTo	orthologousCluster	ATL	CAM	WAM	UNC	268A1	276A1	283A1	3549	AFMA1	AFSA1	AUR	BMSSA1	CBG_15	CEN002A1	CEN007A1	CFO2A1	CFOA1	CJO45A1	CPqAM_191A1	CUM138A1	CUM152A1	CUM153A1	CUM180A1	CUM181A1	CUM24B2	CUM29A1	CUM363A1	CUM41A1	CUM42A1	CUM43A1	CUM49-CH55A1	CUM505A1	CUM52A1	CUM623A1	CUM637A1	CUM639A1	CUM65B2	CUM700A1	CUM704A1
SNP	LbrM_01_v4_35	224394	G	A	stop gained	LbrM2904_000034200	LbrM2904_000034200	hypothetical protein	NA	NA	0	0.159091	0.438272	0.115385	0	2	0	0	0	0	0	0	0	0	0	0	0	0	0	2	0	0	1	1	1	0	0	0	1	1	1	1	0	1	1	1	1	1	1
SNP	LbrM_06_v4_41	34077	G	T	stop gained	LbrM2904_000084800	LbrM2904_000084800	hypothetical protein, conserved	LbrM.06.0070	ORTHOMCL7125	0	0.659091	0.5	0.423077	2	2	1	1	0	0	1	0	0	1	0	0	0	0	0	1	1	1	2	2	2	0	0	1	2	1	2	1	1	1	2	2	1	1	1
SNP	LbrM_12_v4_40	403486	C	T	stop gained	LbrM2904_000189100	LbrM2904_000189100	n-ethylmaleimide reductase-like protein;evidence=IEA;with=GeneDB:LbrM.12.0820	LbrM.12.0820	ORTHOMCL6383	0.184615	0	0	0.0769231	0	0	0	0	0	0	0	0	1	0	0	0	0	0	1	0	0	0	0	0	0	0	0	0	0	0	0	0	0	0	0	0	0	0	0
SNP	LbrM_13_v4_50	82620	C	A	stop gained	LbrM2904_000193800	LbrM2904_000193800	zinc-RING finger domain containing protein, putative;evidence=IEA;with=GeneDB:LbrM.29.2660	LbrM.29.2660	ORTHOMCL2844	0.261538	0.136364	0.0555556	0.153846	1	0	0	0	1	1	1	1	0	2	1	1	1	0	1	0	0	0	0	0	0	0	0	0	0	0	0	0	0	0	0	0	0	0	0
SNP	LbrM_13_v4_50	531621	G	A	stop gained	LbrM2904_000206700	LbrM2904_000206700	programmed cell death 6 protein-like protein;evidence=IEA;with=GeneDB:LbrM.13.1220	LbrM.13.1220	ORTHOMCL6255	0.361538	1	1	0.961538	2	2	2	2	1	1	2	1	1	2	2	1	1	1	1	2	2	2	2	2	2	2	2	2	2	2	2	2	2	2	2	2	2	2	2
SNP	LbrM_17_v4_49	12315	G	A	stop gained	LbrM2904_000262800	LbrM2904_000262800	DnaJ domain containing protein, putative;evidence=IEA;with=GeneDB:LbrM.17.0050	LbrM.17.0050	ORTHOMCL5784	0.353846	0.0909091	0.0555556	0.192308	0	0	0	0	1	1	0	1	1	0	0	1	1	1	2	0	0	0	0	0	0	0	0	0	0	0	0	0	0	0	0	0	1	0	0
SNP	LbrM_19_v4_52	20095	G	A	stop gained	LbrM2904_000298500	LbrM2904_000298500	fibrillarin, putative;evidence=IEA;with=GeneDB:LbrM.19.0410	LbrM.19.0410	ORTHOMCL5458	0	0.613636	0.993827	0.769231	2	2	1	1	0	0	0	0	0	1	0	0	0	0	0	2	2	2	2	2	2	2	2	2	2	2	2	2	2	2	2	2	2	2	2
SNP	LbrM_20_v4_69	803668	G	T	stop gained	LbrM2904_000336100	LbrM2904_000336100	p25-alpha, putative;evidence=IEA;with=GeneDB:LbrM.14.1180	LbrM.14.1180	ORTHOMCL6123	0	0.0227273	0.12963	0	0	0	0	0	0	0	0	0	0	0	0	0	0	0	0	0	0	0	0	0	0	0	0	0	0	0	0	0	0	0	0	0	0	0	0
SNP	LbrM_23_v4_56	279741	G	A	stop gained	LbrM2904_000435600	LbrM2904_000435600	hypothetical protein, conserved	LbrM.11.0220	ORTHOMCL6525	0.7	0	0	0.0384615	0	0	0	0	1	1	0	1	1	0	0	1	1	2	2	0	0	0	0	0	0	0	0	0	0	0	0	0	0	0	0	0	0	0	0
SNP	LbrM_24_v4_57	361502	A	C	stop lost & splice region variant	LbrM2904_000458400	LbrM2904_000458400	hypothetical protein, conserved	LbrM.24.1010	ORTHOMCL4214	0.4	0.886364	0.91358	0.846154	2	1	2	2	1	1	2	1	1	2	2	1	1	0	1	2	2	2	2	2	2	2	2	1	2	2	2	2	1	2	2	2	2	2	2
SNP	LbrM_24_v4_57	538147	G	A	stop gained	LbrM2904_000463500	LbrM2904_000463500	Protein of unknown function (DUF563), putative;evidence=IEA;with=Pfam:PF04577	LbrM.24.1430	ORTHOMCL4175	0	0.136364	0.0802469	0.0384615	0	1	0	0	0	0	0	0	0	0	0	0	0	0	0	0	0	0	0	0	0	0	0	0	0	1	0	0	0	0	0	0	0	0	0
SNP	LbrM_26_v4_59	62795	C	T	stop gained	LbrM2904_000503100	LbrM2904_000503100	hypothetical protein, conserved	LbrM.26.0260	ORTHOMCL3826	0.246154	0	0	0	0	0	0	0	1	1	0	1	0	0	0	1	1	0	0	0	0	0	0	0	0	0	0	0	0	0	0	0	0	0	0	0	0	0	0
SNP	LbrM_28_v4_62	166242	G	A	stop gained	LbrM2904_000560600	LbrM2904_000560600	hypothetical protein, conserved	LbrM.28.0420	ORTHOMCL333	0.161538	0.863636	0.858025	0.538462	2	2	2	2	0	0	1	0	2	2	2	0	0	0	0	2	2	2	2	2	1	1	1	2	2	2	2	2	2	2	2	2	1	2	1
SNP	LbrM_28_v4_62	393966	C	G	stop gained	LbrM2904_000567000	LbrM2904_000567000	Serine incorporator (Serinc), putative;evidence=IEA;with=GeneDB:LbrM.28.1060	LbrM.28.1060	ORTHOMCL3274	0.276923	0	0	0	0	0	0	0	1	1	0	1	1	0	0	1	1	0	0	0	0	0	0	0	0	0	0	0	0	0	0	0	0	0	0	0	0	0	0
SNP	LbrM_28_v4_62	818819	T	C	stop lost & splice region variant	LbrM2904_000578000	LbrM2904_000578000	X-Pro dipeptidyl-peptidase (S15 family)/Prolyl oligopeptidase family/Serine aminopeptidase, S33/Alpha/beta hydrolase family/alpha/beta hydrolase fold, putative;evidence=IEA;with=Pfam:PF02129|Pfam:PF00326|Pfam:PF12146|Pfam:PF12695|Pfam:PF0056	NA	NA	0.561538	1	1	0.961538	2	2	2	2	1	1	2	1	1	2	2	1	1	1	1	2	2	2	2	2	2	2	2	2	2	2	2	2	2	2	2	2	2	2	2
SNP	LbrM_30_v4_63	100113	C	A	stop lost & splice region variant	LbrM2904_000626000	LbrM2904_000626000	Sad1 / UNC-like C-terminal, putative;evidence=IEA;with=GeneDB:LbrM.30.0330	LbrM.30.0330	ORTHOMCL2788	0.469231	0	0	0	0	0	0	0	1	1	0	1	0	0	0	1	1	2	1	0	0	0	0	0	0	0	0	0	0	0	0	0	0	0	0	0	0	0	0
SNP	LbrM_30_v4_63	384555	G	A	stop gained	LbrM2904_000635000	LbrM2904_000635000	hypothetical protein	NA	NA	0.269231	0	0	0	0	0	0	0	0	0	0	0	1	0	0	0	0	1	0	0	0	0	0	0	0	0	0	0	0	0	0	0	0	0	0	0	0	0	0
SNP	LbrM_30_v4_63	480017	C	A	stop gained	LbrM2904_000637700	LbrM2904_000637700	hypothetical protein, conserved	LbrM.30.1540	ORTHOMCL2676	0.361538	1	1	0.961538	2	2	2	2	1	1	2	1	1	2	2	1	1	0	1	2	2	2	2	2	2	2	2	2	2	2	2	2	2	2	2	2	2	2	2
SNP	LbrM_30_v4_63	1054319	G	A	stop gained	LbrM2904_000653200	LbrM2904_000653200	Domain of unknown function DUF21, putative;evidence=IEA;with=GeneDB:LbrM.30.3020	LbrM.30.3020	ORTHOMCL2542	0	0.454545	0.0123457	0.192308	0	1	1	1	0	0	0	0	0	2	2	0	0	0	0	0	0	0	0	0	0	0	0	0	0	0	0	0	0	0	0	0	0	0	0
SNP	LbrM_31_v4_64	134511	C	A	stop gained	LbrM2904_000664400	LbrM2904_000664400	calpain-like cysteine peptidase, putative;evidence=IEA;with=GeneDB:LbrM.31.0580	LbrM.31.0580	ORTHOMCL2430	0.392308	0	0	0.0384615	0	0	0	0	1	1	0	1	1	0	0	1	1	0	1	0	0	0	0	0	0	0	0	0	0	0	0	0	0	0	0	0	0	0	0
SNP	LbrM_31_v4_64	200304	G	T	stop gained	AAT25.2	LbrM2904_000666200	amino acid transporter aATP11, putative;evidence=IEA;with=GeneDB:LbrM.31.0740	LbrM.31.0740	ORTHOMCL2415	0.315385	0	0	0	0	0	0	0	1	1	0	1	0	0	0	1	1	1	1	0	0	0	0	0	0	0	0	0	0	0	0	0	0	0	0	0	0	0	0
SNP	LbrM_31_v4_64	489437	G	A	stop gained	LbrM2904_000673200	LbrM2904_000673200	multidrug resistance protein, copy 1-like protein;evidence=IEA;with=GeneDB:LbrM.31.1520	LbrM.31.1520	ORTHOMCL2354	0.269231	0	0	0	0	0	0	0	1	1	0	1	0	0	0	1	1	0	1	0	0	0	0	0	0	0	0	0	0	0	0	0	0	0	0	0	0	0	0
SNP	LbrM_31_v4_64	1322939	C	A	stop gained	LbrM2904_000691500	LbrM2904_000691500	hypothetical protein, conserved	LbrM.31.3380	ORTHOMCL2224	0	0.0681818	0.12963	0.0769231	1	0	1	1	0	0	0	0	0	0	0	0	0	0	0	0	0	0	0	0	0	1	1	0	0	0	0	1	1	1	0	0	0	1	1
SNP	LbrM_31_v4_64	1335859	C	A	stop gained	LbrM2904_000692000	LbrM2904_000692000	Putative cyclase, putative;evidence=IEA;with=GeneDB:LbrM.31.3440	LbrM.31.3440	ORTHOMCL222	0.392308	0	0	0	0	0	0	0	1	1	0	1	1	0	0	1	1	0	0	0	0	0	0	0	0	0	0	0	0	0	0	0	0	0	0	0	0	0	0
SNP	LbrM_32_v4_66	1451776	G	T	stop gained	LbrM2904_000733700	LbrM2904_000733700	hypothetical protein	NA	NA	0.553846	0.136364	0.0246914	0.153846	0	0	2	2	1	1	0	1	1	0	0	1	1	1	1	0	0	0	0	0	0	0	0	0	0	0	0	0	0	0	0	0	0	0	0
SNP	LbrM_34_v4_67	1177215	G	A	stop gained	LbrM2904_000808400	LbrM2904_000808400	phospholipase A1, putative;evidence=IEA;with=GeneDB:LbrM.34.2930	LbrM.34.2930	ORTHOMCL1242	0.253846	1	1	1	2	2	2	2	0	0	2	0	1	2	2	0	0	0	0	2	2	2	2	2	2	2	2	2	2	2	2	2	2	2	2	2	2	2	2
SNP	LbrM_35_v4_68	2480689	G	T	stop gained	LbrM2904_000903900	LbrM2904_000903900	40S ribosomal protein S8, putative;evidence=IEA;with=GeneDB:LbrM.35.6730	LbrM.35.6730	ORTHOMCL420	0.246154	0	0	0	0	0	0	0	1	1	0	1	0	0	0	1	1	0	0	0	0	0	0	0	0	0	0	0	0	0	0	0	0	0	0	0	0	0	0
INDEL	LbrM_03_v4_36	349106	A	AGGAG	frameshift variant	LbrM2904_000053400	LbrM2904_000053400.1	hypothetical protein, conserved	LbrM.03.0760	ORTHOMCL7368	0.484615	0.431818	0.660494	0.576923	0	2	1	1	1	1	0	1	1	0	0	1	1	0	1	1	2	2	2	2	2	1	2	1	2	2	2	2	2	1	2	2	2	1	2
INDEL	LbrM_04_v4_39	60044	C	CA	frameshift variant	LbrM2904_000056600	LbrM2904_000056600.1	hypothetical protein, conserved	LbrM.04.0190	ORTHOMCL7331	0	0	0.54321	0.0384615	0	0	0	0	0	0	0	0	0	0	0	0	0	0	0	2	1	1	0	0	1	1	1	2	0	1	0	1	2	2	0	0	1	2	1
INDEL	LbrM_04_v4_39	131659	T	TTG	frameshift variant	LbrM2904_000058900	LbrM2904_000058900.1	adenosine monophosphate deaminase, putative;evidence=IEA;with=GeneDB:LbrM.04.0320;is_preferred=true,AMP deaminase, putative;evidence=IEA;with=GeneDB:LbrM.32.2780|GeneDB:LbrM.34.4760;rank=1	LbrM.04.0320,LbrM.32.2780,LbrM.34.4760,LbrM2904_000721400.1,LbrM2904_000828500.1	ORTHOMCL73	0	0.204545	0.623457	0.153846	0	0	1	1	0	0	0	0	0	1	0	0	0	0	0	2	2	2	1	1	1	1	1	1	1	1	1	1	2	2	1	1	0	2	2
INDEL	LbrM_07_v4_43	389317	CAA	C	frameshift variant	LbrM2904_000107100	LbrM2904_000107100.1	hypothetical protein, conserved	LbrM.07.0890,LbrM.07.0910,LbrM.07.0920.A,LbrM.07.0920.B,LbrM.20.0430,LbrM.20.0440,LbrM2904_000107200.1,LbrM2904_000107300.1,LbrM2904_000320400.1	ORTHOMCL30	0.746154	0.545455	0.320988	0.461538	0	2	1	1	2	2	1	2	1	1	2	2	2	0	1	1	1	1	1	2	1	1	1	1	2	1	2	1	1	0	2	2	1	0	1
INDEL	LbrM_09_v4_44	303976	C	CT	frameshift variant & splice region variant	LbrM2904_000135000	LbrM2904_000135000.1	acyl-CoA binding protein, putative;evidence=IEA;with=GeneDB:LbrM.09.0830	LbrM.09.0830	ORTHOMCL6735	0.4	0.477273	0.845679	0.576923	1	0	2	2	1	1	1	1	1	0	0	1	1	0	1	2	2	2	2	2	2	1	1	2	2	2	2	2	2	2	2	2	2	2	2
INDEL	LbrM_10_v4_47	462789	G	GGC	frameshift variant	LbrM2904_000157700	LbrM2904_000157700.1	Adenosine/AMP deaminase, putative;evidence=IEA;with=Pfam:PF00962	LbrM.10.0940	ORTHOMCL6595	0	0.25	0.407407	0.230769	0	1	0	0	0	0	1	0	0	0	1	0	0	0	0	0	1	1	1	0	1	1	1	0	0	0	0	0	0	0	1	1	1	1	0
INDEL	LbrM_13_v4_50	52086	C	CT	frameshift variant	PKA-R	LbrM2904_000193000.1	protein kinase A regulatory subunit;evidence=IEA;with=GeneDB:LbrM.13.0150	LbrM.13.0150	ORTHOMCL6356	0.0846154	0.5	0.882716	0.576923	1	0	0	0	0	0	2	0	1	2	2	0	0	0	1	2	1	1	2	2	1	2	2	2	2	2	2	2	2	2	2	2	1	2	2
INDEL	LbrM_13_v4_50	336892	G	GTC	frameshift variant	LbrM2904_000201100	LbrM2904_000201100.1	hypothetical protein, conserved	LbrM.13.0690	ORTHOMCL6305	0.107692	0.0227273	0.0123457	0.192308	0	0	0	0	0	0	0	1	0	0	0	0	1	0	0	0	0	0	0	0	0	0	0	0	0	0	0	0	0	0	0	0	0	0	0
INDEL	LbrM_13_v4_50	459786	AAG	A	frameshift variant	LbrM2904_000204900	LbrM2904_000204900.1	DNA/RNA non-specific endonuclease-like protein;evidence=IEA;with=GeneDB:LbrM.13.1040	LbrM.13.1040	ORTHOMCL6272	0	0.272727	0.277778	0.0384615	1	0	1	1	0	0	0	0	0	0	0	0	0	0	0	0	0	0	0	0	0	0	0	0	0	1	0	0	0	1	0	0	0	1	0
INDEL	LbrM_15_v4_46	570862	AAACGGGGGAC	A	frameshift variant	LbrM2904_000241600	LbrM2904_000241600.1	2OG-Fe(II) oxygenase superfamily, putative;evidence=IEA;with=GeneDB:LbrM.15.1350	LbrM.15.1350	ORTHOMCL5960	0	0.0681818	0.135802	0.0384615	0	0	0	0	0	0	0	0	0	0	0	0	0	0	0	0	0	0	0	0	0	0	0	0	0	0	0	0	0	0	0	0	0	0	1
INDEL	LbrM_22_v4_51	488561	C	CAA	frameshift variant	LbrM2904_000421100	LbrM2904_000421100.1	WD domain, G-beta repeat, putative;evidence=IEA;with=GeneDB:LbrM.22.1090	LbrM.22.1090	ORTHOMCL4526	0.338462	0	0	0.0384615	0	0	0	0	1	1	0	1	0	0	0	1	1	0	1	0	0	0	0	0	0	0	0	0	0	0	0	0	0	0	0	0	0	0	0
INDEL	LbrM_25_v4_58	788969	AG	A	frameshift variant	LbrM2904_000496100	LbrM2904_000496100.1	helicase-like protein, putative;evidence=IEA;with=GeneDB:LbrM.25.1610	LbrM.25.1610	ORTHOMCL3936	0.707692	0.181818	0.191358	0.269231	0	1	0	0	2	2	1	2	1	0	1	2	2	1	2	0	0	0	1	1	1	0	0	0	1	0	1	0	0	0	1	1	0	0	0
INDEL	LbrM_28_v4_62	63118	AG	A	frameshift variant	LbrM2904_000557500	LbrM2904_000557500.1	hypothetical protein	NA	NA	0	0.136364	0.209877	0.269231	1	1	0	0	0	0	0	0	0	0	0	0	0	0	0	0	1	1	0	1	1	0	0	0	1	0	1	0	0	0	1	1	0	0	1
INDEL	LbrM_30_v4_63	719651	A	AG	frameshift variant	LbrM2904_000643600	LbrM2904_000643600.1	hypothetical protein, conserved	LbrM.30.2050	ORTHOMCL2631	0	0.295455	0.679012	0.307692	1	2	0	0	0	0	0	0	0	0	0	0	0	0	0	0	2	2	1	1	2	2	2	2	1	2	1	1	2	1	1	1	0	1	2
INDEL	LbrM_31_v4_64	679599	G	GT	frameshift variant	LbrM2904_000675900	LbrM2904_000675900.1	protein kinase, putative;evidence=IEA;with=GeneDB:LbrM.31.1740	LbrM.31.1740	ORTHOMCL2335	0	0.454545	0.555556	0.230769	1	1	1	1	0	0	1	0	0	1	0	0	0	0	0	2	1	1	1	1	2	1	1	1	1	2	1	1	1	1	1	1	1	1	1
INDEL	LbrM_31_v4_64	708123	TTGCCTTCGTTGAGGATG	T	splice acceptor variant & splice donor variant & splice region variant & intron variant & non coding transcript exon variant	LbrM2904_000676800:pseudogene	LbrM2904_000676800.1	Protein of unknown function DUF84, putative;evidence=IEA;with=GeneDB:LbrM.31.1830	LbrM.31.1830	ORTHOMCL2327	1	1	1	1	2	2	2	2	2	2	2	2	2	2	2	2	2	2	2	2	2	2	2	2	2	2	2	2	2	2	2	2	2	2	2	2	2	2	2
INDEL	LbrM_31_v4_64	929649	A	AG	frameshift variant	LbrM2904_000681700	LbrM2904_000681700.1	hypothetical protein, conserved	LbrM.31.2340	ORTHOMCL2303	0.115385	0.0454545	0.0617284	0.0384615	0	0	0	0	0	0	0	0	0	0	0	0	1	1	0	0	0	0	0	0	1	0	0	0	0	0	0	0	1	0	0	0	0	0	0
INDEL	LbrM_31_v4_64	929657	T	TTCATGG	stop gained & conservative inframe insertion	LbrM2904_000681700	LbrM2904_000681700.1	hypothetical protein, conserved	LbrM.31.2340	ORTHOMCL2303	0.115385	0.159091	0.117284	0.0384615	0	0	0	1	1	1	0	0	0	1	1	0	0	0	0	1	0	0	1	0	0	0	1	1	1	0	0	1	0	0	0	0	0	0	1
INDEL	LbrM_33_v4_65	46962	CCGAT	C	frameshift variant	RIF5	LbrM2904_000738700.1	RNA Interference Factor 5, putative;evidence=IEA;with=GeneDB:LbrM.33.0190	LbrM.33.0190	ORTHOMCL1797	0.923077	1	1	0.961538	2	2	2	2	2	2	2	2	2	2	2	2	2	0	2	2	2	2	2	2	2	2	2	2	2	2	2	2	2	2	2	2	2	2	2
INDEL	LbrM_33_v4_65	416878	A	ATTTTTT	stop gained & disruptive inframe insertion	LbrM2904_000749600	LbrM2904_000749600.1	PSP1 C-terminal conserved region, putative;evidence=IEA;with=GeneDB:LbrM.33.1210	LbrM.33.1210	ORTHOMCL1709	0.207692	0.159091	0.0246914	0.269231	0	0	1	0	1	0	0	1	0	0	0	0	1	0	0	0	0	0	0	0	0	0	0	0	0	0	0	0	0	0	0	0	0	0	0
INDEL	LbrM_33_v4_65	416879	A	AAT	frameshift variant	LbrM2904_000749600	LbrM2904_000749600.1	PSP1 C-terminal conserved region, putative;evidence=IEA;with=GeneDB:LbrM.33.1210	LbrM.33.1210	ORTHOMCL1709	0.223077	0.181818	0.0246914	0.269231	0	0	1	0	1	0	0	1	0	0	0	0	1	0	0	0	0	0	0	0	0	0	0	0	0	0	0	0	0	0	0	0	0	0	0
INDEL	LbrM_33_v4_65	492570	T	TAG	frameshift variant	LbrM2904_000751400	LbrM2904_000751400.1	Axonemal inner arm dynein light chain, putative;evidence=IEA;with=GeneDB:LbrM.33.1390	LbrM.33.1390	ORTHOMCL1691	0.3	1	0.981481	0.730769	2	2	2	2	1	1	2	1	0	2	2	1	1	0	1	2	2	2	2	2	2	2	2	2	2	2	2	2	2	2	2	2	2	2	2
INDEL	LbrM_33_v4_65	836995	T	TAG	frameshift variant	LbrM2904_000760600	LbrM2904_000760600.1	hypothetical protein, conserved	LbrM.33.2220	ORTHOMCL1615	0.938462	0.818182	0.308642	0.692308	1	2	1	1	2	2	2	2	2	2	1	2	2	2	2	1	1	1	2	2	0	0	0	1	2	0	2	1	1	0	2	2	1	0	0
INDEL	LbrM_33_v4_65	1416110	CA	C	frameshift variant	LbrM2904_000772900	LbrM2904_000772900.1	hypothetical protein	NA	NA	0	0.136364	0.290123	0.115385	0	0	1	1	0	0	0	0	0	0	0	0	0	0	0	0	1	1	0	0	0	0	0	1	0	0	0	1	0	1	0	0	0	1	1
INDEL	LbrM_34_v4_67	1980256	AAGAC	A	frameshift variant	LbrM2904_000832300	LbrM2904_000832300.1	hypothetical protein	NA	NA	0	0.0681818	0.308642	0.0384615	0	0	1	1	0	0	0	0	0	0	0	0	0	0	0	2	1	1	2	2	1	1	2	0	2	2	2	2	0	1	2	2	1	1	1
[truncated: 147 more columns]

## Sheet: Supp Table 6
Supp. Table 6. Pairwise Dunn's tests comparing the number of SNPs between the three L. braziliensis L1 ancestral components. diagonal = sample size; lower = p-value; upper = Z test statistic
	WAM	CAM	ATL
WAM	N = 81	-1.36	10.83
CAM	0.17	N = 22	5.97
ATL	7.09e-27	3.48e-09	N = 66

## Sheet: Supp Table 7
Supp Table 7. Pairwise Fst between major L1 populations based on the ADMIXTURE analysis (K=3). Fst calculated per 10kb windows. Upper diagonal = weighted Fst; lower diagonal = mean Fst
	WAM	CAM	ATL
WAM	0	0.11 ± 0.06	0.41 ± 0.14
CAM	0.06 ± 0.02	0	0.34 ± 0.13
ATL	0.16 ± 0.07	0.15 ± 0.06	0

## Sheet: Supp Table 8
Supp Table 8. Non-parametric comparison of the number of amplifications or deletions between the three major L1 populations. Kruskal-Wallis tests are represented in dark grey. Pairwise Dunn's tests are represented with Z- test statistic above the diagonal and Benjamini-Hochberg (BH) corrected p-values below the diagonal. Values in the diagonal represent the median and avarage (in brackets) number…
	Sample size	Amplifications: χ2 = 36.29, df = 2, p-val = 1.31e-08
		ATL	WAM	CAM
ATL	66	105 (109.3)	5.6	0.03
WAM	81	6.52e-08	92 (95.7)	3.84
CAM	22	0.97	1.81e-04	105 (104.6)
	Sample size	Deletions: χ2 = 100.95, df = 2, p-val < 2.2e-16
		ATL	WAM	CAM
ATL	66	29 (27.1)	-9.8	-1.60
WAM	81	3.5e-22	83 (75.9)	-5.14
CAM	22	0.11	4.09e-07	37 (36.4)

## Sheet: Supp Table 9
Supp Table 9. Diagonal is median CNV burden (%) in pop and lower/upper 0.95 confidence limit in brackets. Upper diagonal is Chi-squared test statistic of log rank test; lower diagonal is p-value of log rank test
	Sample size	Amplifications:
		ATL	WAM	CAM
ATL	66	0.30 [0.26; 0.32]	8.6	0.1
WAM	81	0.003	0.23 [0.21; 0.29]	3.2
CAM	22	0.8	0.07	0.33 [0.30; 0.38]
	Sample size	Deletions:
		ATL	WAM	CAM
ATL	66	0.08 [0.078; 0.11]	98.6	0.7
WAM	81	< 2.2E-16	0.25 [0.23; 0.27]	58.6
CAM	22	0.4	2e-14	0.05 [0.04; 0.14]

## Sheet: Supp Table 10
Supp Table 10. Summary of the gene CNVs in the WAM population.
CHR	start	end	ID	ORTH_CL	PRODUCT	freq	N	type	CUM180A1	CUM181A1	CUM24B2	CUM29A1	CUM363A1	CUM41A1	CUM42A1	CUM43A1	CUM49_CH55A1	CUM505A1	CUM52A1	CUM623A1	CUM637A1	CUM639A1	CUM65B2	CUM700A1	CUM704A1	CUM97A1	L_3CH29BA1	LC1409A1	LC1412A1	LC1565A1	LC1568A1	LC1569A1	LC1578A1	LC1580A1	LC1586A1	LC2041A1	LC2043A1	LC2123A1	LC2125A1	LC2141A1	LC2143A1	LC2147A1	LC2176A1	LC2177A1	LC2284A1	LC2289A1	LC2319B2	LC2320A1	LC2321A1
LbrM_30_v4_63	473696	474142	LbrM2904_000637500.1:pep	ORTHOMCL341	term%3Dhypothetical	1	81	amplification	3.097	3.083	3.777	2.847	2.893	2.752	2.817	2.681	2.976	3.147	2.878	3.282	2.726	3.091	3.583	3.46	2.758	3.271	2.834	2.707	2.848	3.19	3.073	3.104	2.916	2.725	2.684	3.262	2.656	2.782	2.991	2.935	3.017	3.077	2.841	2.88	3.083	2.987	3.646	3.166	3.385
LbrM_08_v4_42	294338	294901	LbrM2904_000118300.1:pep	ORTHOMCL6811	term%3Damastin-like	1	81	amplification	4.09	4.228	5.756	4.104	3.354	4.312	4.268	3.577	5.191	4.16	3.969	3.448	3.863	4.211	6.175	3.146	4.15	4.415	3.679	4.772	3.899	3.553	3.128	3.978	3.434	3.081	3.594	3.725	3.52	3.577	3.237	2.87	3.679	3.357	2.787	3.509	3.312	3.434	4.455	3.632	3.67
LbrM_20_v4_69	1517192	1517803	LbrM2904_000355500.1:pep	ORTHOMCL160	term%3Damastin-like	1	81	amplification	3.513	4.062	2.731	2.146	2.066	1.619	3.941	2.135	3.59	2.215	1.917	2.318	3.891	4.131	3.684	2.431	2.283	3.888	2.402	3.168	2.809	4.094	3.135	3.09	3.686	3.036	2.551	3.11	2.855	3.243	3.69	2.606	4.56	3.785	4.865	3.794	3.745	3.25	2.266	3.006	3.617
LbrM_20_v4_69	824768	825406	LbrM2904_000336900.1:pep	ORTHOMCL356	term%3DAmastin	1	81	amplification	2.707	2.712	2.785	2.992	2.825	2.263	3.02	2.17	2.801	2.35	2.699	2.227	2.538	2.632	3.1	1.964	2.235	2.863	2.763	2.97	3.045	2.6	2.595	2.602	2.652	2.593	2.886	2.948	2.294	2.614	2.414	2.923	2.048	3.011	2.185	3.039	2.999	2.352	3.253	3.006	2.174
LbrM_18_v4_54	295561	296043	LbrM2904_000286600.1:pep	ORTHOMCL297	term%3Dphosphatidic	1	81	amplification	5.876	6.675	6.669	5.373	5.258	4.652	6.203	3.646	5.875	6.555	5.451	4.46	5.72	6.205	7.822	4.109	5.116	6.593	3.686	3.72	3.623	5.15	4.65	4.662	5.868	3.209	4.833	5.529	5.565	6.204	5.206	4.428	4.154	4.665	4.543	3.651	4.291	3.715	6.646	3.438	5.119
LbrM_20_v4_69	811602	812102	LbrM2904_000336400.1:pep	ORTHOMCL48	term%3Dubiquitin-conjugating	1	81	amplification	2.433	2.688	2.658	2.39	2.445	2.654	2.696	2.746	2.399	2.668	2.971	2.348	2.441	2.632	3.931	2.478	2.907	2.493	2.512	2.921	3.15	2.877	2.712	2.006	2.758	2.688	1.933	3.142	2.641	2.473	2.553	2.674	2.763	3.331	2.546	2.543	3.33	2.639	3.912	3.145	2.496
LbrM_33_v4_65	333766	335097	LbrM2904_000747300.1:pep	ORTHOMCL4	term%3Dbeta	1	81	amplification	2.101	1.921	3.259	2.419	2.579	2.266	1.956	2.39	1.981	2.698	2.555	1.988	1.97	2.084	3.939	2.199	2.196	2.054	1.847	2.518	2.353	2.611	2.431	2.745	2.562	2.119	2.746	2.694	2.419	1.763	2.121	1.941	2.088	2.327	1.65	2.118	2.252	2.106	2.862	2.441	2.5
LbrM_33_v4_65	326721	328052	LbrM2904_000747000.1:pep	ORTHOMCL4	term%3Dbeta	1	81	amplification	2.156	2.158	3.455	2.515	2.519	2.208	2.14	2.247	1.838	2.815	2.539	2.007	2.199	2.07	4.107	2.133	2.381	2.033	2.235	2.518	2.667	2.611	2.542	2.902	2.797	2.165	3.003	2.694	2.215	1.959	2.223	2.313	2.211	2.475	1.858	2.251	2.009	2.194	2.879	2.401	2.55
LbrM_20_v4_69	570406	571032	LbrM2904_000330100.1:pep	ORTHOMCL4963	term%3Damastin-like	1	81	amplification	3.03	3.046	3.258	3.382	3.436	2.81	3.344	3.405	2.962	3.378	2.396	3.05	3.19	3.08	2.763	3.133	3.58	3.032	3.957	2.822	2.861	3.32	3.091	3.035	2.917	2.909	3.196	3.24	2.801	3.202	3.191	3.226	2.995	3.381	2.744	2.94	3.231	3.088	3.427	3.395	2.853
LbrM_33_v4_65	329069	330400	LbrM2904_000747100.1:pep	ORTHOMCL4	term%3Dbeta	1	81	amplification	2.256	2.17	3.366	2.563	2.459	2.4	1.99	2.351	2.044	2.739	2.539	2.007	2.084	2.016	3.917	2.046	2.275	2.095	2.264	2.541	2.542	2.476	2.68	2.797	2.626	2.165	2.9	2.671	2.546	1.959	1.993	2.18	2.17	2.162	1.702	2.251	2.252	2.001	2.81	2.374	2.336
LbrM_33_v4_65	322029	323360	LbrM2904_000746800.1:pep	ORTHOMCL4	term%3Dbeta	1	81	amplification	1.931	2.111	3.187	2.451	2.699	2.4	2.057	2.364	1.902	2.587	2.46	2.007	2.062	2.084	3.671	2.09	2.169	1.982	2.056	2.233	2.214	2.449	2.403	2.614	2.648	1.886	2.798	2.717	2.444	1.626	2.172	2.207	2.225	2.112	1.945	2.062	2.082	2.001	2.81	2.266	2.352
LbrM_30_v4_63	470114	470560	LbrM2904_000637300.1:pep	ORTHOMCL341	term%3Dhypothetical	1	81	amplification	3.174	3.164	3.548	2.831	2.992	2.7	2.982	2.618	2.914	3.193	2.847	2.811	2.84	3.21	3.96	3.097	2.783	3.109	2.864	2.73	2.798	2.917	3.222	3.037	2.916	2.544	2.659	3.05	2.889	3.204	2.939	2.883	2.894	3.028	2.909	3.037	3.256	3.113	3.454	2.864	3.287
LbrM_20_v4_69	808671	810998	LbrM2904_000336300.1:pep	ORTHOMCL49	term%3DATP	1	81	amplification	2.159	2.306	2.021	2.13	2.277	2.01	2.167	1.95	2.109	2.301	2.38	2.147	2.054	2.058	2.808	2.104	2.211	2.271	2.449	2.599	2.678	2.407	2.158	1.843	2.228	2.372	1.727	2.527	2.134	2.229	2.303	2.288	2.241	2.725	2.257	2.265	2.601	2.173	2.575	2.338	2.055
LbrM_33_v4_65	331418	332749	LbrM2904_000747200.1:pep	ORTHOMCL4	term%3Dbeta	1	81	amplification	2.132	2.075	3.545	2.499	2.809	2.035	2.257	2.253	2.139	2.733	2.539	2.1	2.13	2.179	3.928	2.155	2.169	2.126	2.533	2.565	2.391	2.395	2.818	2.719	2.733	2.072	3.08	2.706	2.75	1.743	2.376	2.127	2.26	2.277	1.893	2.213	2.285	2.264	3.213	2.401	2.451
LbrM_30_v4_63	467612	468226	LbrM2904_000637200.1:pep	ORTHOMCL2678	term%3Dama1	1	81	amplification	2.28	2.074	2.213	2.325	1.942	2.219	2.369	2.173	2.057	2.3	2.256	2.122	2.249	2.338	2.222	2.072	1.89	2.459	2.421	2.337	2.124	2.287	2.454	2.233	2.187	1.908	1.881	2.393	2.21	2.245	2.604	1.887	1.964	2.16	2.385	2.2	2.155	2.219	2.041	1.957	2.297
LbrM_20_v4_69	901133	902995	LbrM2904_000339000.1:pep	ORTHOMCL63	term%3Dtuzin%2C	1	81	amplification	2.546	2.736	3.404	2.407	2.593	2.771	2.491	2.623	2.447	2.79	1.693	2.95	2.562	2.786	3.729	2.758	2.235	2.726	3.14	2.525	2.52	2.932	2.071	2.439	3.288	1.897	3.015	2.689	2.668	3	3.607	2.619	3.265	2.372	3.448	3.079	2.502	2.801	4.512	2.978	2.547
LbrM_20_v4_69	234720	236249	LbrM2904_000321500.1:pep	ORTHOMCL6842	term%3Dtuzin%2C	1	81	amplification	3.916	4.038	4.624	3.431	4.005	2.263	3.668	2.691	3.815	4.124	3.689	3.09	4.061	4.103	4.403	3.039	2.907	4.068	2.826	3.663	3.728	4.122	3.733	4.255	3.554	3.32	2.809	2.851	3.175	4.195	3.801	3.226	3.091	3.398	3.936	3.595	3.446	3.376	4.434	3.952	3.923
LbrM_20_v4_69	601697	602326	LbrM2904_000331300.1:pep	ORTHOMCL29	term%3Damastin-like	1	81	deletions	0.177	0.131	0.2	0.081	0.084	0.078	0.154	0.11	0.177	0.245	0.144	0.161	0.169	0.168	0.135	0.117	0.072	0.137	0.094	0.198	0.184	0.055	0.058	0.054	0.053	0.032	0.103	0.097	0.027	0.061	0.055	0.028	0.077	0.05	0.054	0.079	0.066	0.072	0.058	0.056	0.119
LbrM_20_v4_69	605996	606625	LbrM2904_000331400.1:pep	ORTHOMCL29	term%3Damastin-like	1	81	deletions	0.161	0.167	0.146	0.081	0.084	0.137	0.188	0.11	0.145	0.269	0.144	0.12	0.169	0.154	0.18	0.14	0.096	0.19	0.094	0.272	0.236	0.083	0.058	0.054	0.027	0.095	0.052	0.065	0.053	0.041	0.055	0.028	0.039	0.05	0.072	0.119	0.066	0.072	0.058	0.056	0.119
LbrM_20_v4_69	614594	615223	LbrM2904_000331600.1:pep	ORTHOMCL29	term%3Damastin-like	1	81	deletions	0.129	0.179	0.182	0.146	0.063	0.117	0.136	0.096	0.177	0.257	0.144	0.14	0.145	0.168	0.112	0.164	0.168	0.174	0.094	0.248	0.263	0.055	0.058	0.027	0.053	0.032	0.103	0.032	0.027	0.061	0.055	0.083	0.058	0.034	0.036	0.099	0.033	0.054	0.039	0.056	0.119
LbrM_20_v4_69	597398	598027	LbrM2904_000331200.1:pep	ORTHOMCL29	term%3Damastin-like	1	81	deletions	0.161	0.155	0.2	0.098	0.126	0.127	0.154	0.124	0.193	0.233	0.192	0.161	0.169	0.182	0.157	0.164	0.12	0.18	0.126	0.198	0.21	0.055	0	0.054	0.08	0.095	0.026	0.032	0	0.091	0.083	0.055	0.077	0.067	0.036	0.099	0.05	0.072	0.039	0.028	0.119
LbrM_20_v4_69	623193	623822	LbrM2904_000331800.1:pep	ORTHOMCL29	term%3Damastin-like	1	81	deletions	0.177	0.179	0.164	0.114	0.105	0.098	0.154	0.082	0.145	0.257	0.144	0.12	0.121	0.14	0.18	0.117	0.12	0.158	0.126	0.272	0.21	0	0.058	0.027	0.027	0.032	0.052	0.032	0.027	0.02	0.055	0.028	0.058	0.05	0.054	0.099	0.05	0.054	0.058	0.028	0.068
LbrM_20_v4_69	618893	619522	LbrM2904_000331700.1:pep	ORTHOMCL29	term%3Damastin-like	1	81	deletions	0.177	0.179	0.146	0.098	0.084	0.117	0.154	0.124	0.145	0.245	0.176	0.161	0.169	0.182	0.202	0.14	0.12	0.169	0.094	0.173	0.184	0.055	0.058	0.081	0.027	0.032	0.077	0.032	0.08	0.081	0.028	0.028	0.058	0.067	0.072	0.099	0.066	0.054	0.058	0.056	0.102
LbrM_20_v4_69	631782	632411	LbrM2904_000332000.1:pep	ORTHOMCL29	term%3Damastin-like	1	81	deletions	0.193	0.227	0.146	0.081	0.063	0.117	0.119	0.096	0.193	0.208	0.176	0.181	0.145	0.154	0.09	0.164	0.168	0.211	0.094	0.223	0.184	0.083	0.029	0.054	0.053	0.032	0.052	0.032	0.053	0.081	0.083	0.055	0.077	0.034	0.036	0.119	0.066	0.054	0.058	0.056	0.102
LbrM_31_v4_64	1138344	1138829	LbrM2904_000685900.1:pep	ORTHOMCL118	term%3Dferredoxin	1	81	deletions	0.07	0.126	0.018	0.097	0.131	0.127	0.111	0.079	0.097	0.062	0.096	0.083	0.127	0.122	0.022	0.108	0.107	0.11	0.089	0.06	0.126	0.156	0.079	0.085	0.039	0.056	0.103	0.06	0.09	0.109	0.065	0.107	0.112	0.108	0.108	0.111	0.115	0.083	0.046	0.145	0.116
LbrM_31_v4_64	1142779	1143318	LbrM2904_000686200.1:pep	ORTHOMCL2269	term%3Dferredoxin%2C	1	81	deletions	0.195	0.193	0.08	0.206	0.171	0.206	0.153	0.203	0.178	0.187	0.192	0.198	0.208	0.197	0.089	0.189	0.131	0.184	0.178	0.205	0.164	0.182	0.181	0.182	0.17	0.223	0.244	0.211	0.129	0.198	0.209	0.213	0.198	0.192	0.224	0.239	0.246	0.232	0.127	0.185	0.195
LbrM_20_v4_69	610295	610924	LbrM2904_000331500.1:pep	ORTHOMCL29	term%3Damastin-like	1	81	deletions	0.177	0.191	0.237	0.065	0.105	0.078	0.171	0.11	0.193	0.233	0.176	0.1	0.145	0.14	0.157	0.187	0.12	0.137	0.094	0.248	0.315	0.055	0.058	0.054	0.053	0.063	0.077	0.097	0.053	0.061	0.028	0.055	0.058	0.067	0.09	0.079	0.083	0.072	0.058	0.056	0.136
LbrM_20_v4_69	627483	628112	LbrM2904_000331900.1:pep	ORTHOMCL29	term%3Damastin-like	1	81	deletions	0.145	0.155	0.182	0.114	0.126	0.117	0.222	0.082	0.161	0.281	0.208	0.181	0.193	0.182	0.202	0.117	0.096	0.19	0.094	0.322	0.21	0.055	0.058	0.054	0.053	0.063	0.052	0.032	0.027	0.081	0.083	0.028	0.039	0.067	0.072	0.099	0.066	0.054	0.097	0.056	0.153
LbrM_20_v4_69	826367	827629	LbrM2904_000337000.1:pep	ORTHOMCL66	term%3Dkinesin%2C	0.987654	80	amplification	2.224	2.389	2.257	2.276	2.066	2.341	2.303	2.17	2.221	2.435	2.555	2.207	2.393	2.436	3.1	2.221	2.307	2.356	2.606	3.193	3.15	2.794	2.479	1.68	2.466	2.561	1.701	2.916	2.188	2.655	2.386	2.537	2.454	3.061	2.401	2.741	3.132	2.442	2.634	2.56	2.377
LbrM_33_v4_65	336115	337446	LbrM2904_000747400.1:pep	ORTHOMCL4	term%3Dbeta	0.987654	80	amplification	2.287	1.992	3.151	2.578	2.759	2.323	1.973	2.377	1.949	2.675	2.334	1.875	1.97	2.057	3.861	2.264	2.01	2.023	2.145	2.185	2.315	2.503	2.542	2.641	2.669	1.932	2.849	2.88	2.444	1.822	2.3	2.154	2.143	2.31	1.841	1.872	2.09	2.212	2.879	2.374	2.385
LbrM_20_v4_69	239278	239865	LbrM2904_000321700.1:pep	ORTHOMCL6840	term%3Damastin-like	0.987654	80	amplification	2.337	2.443	2.876	2.407	2.045	1.766	2.61	1.895	2.543	2.221	2.236	2.027	2.562	2.422	2.651	1.917	2.018	2.367	2.104	2.413	2.231	2.407	2.246	2.52	2.016	2.087	1.881	2.041	2.108	2.331	2.358	2.316	2.135	2.027	2.031	1.927	2.353	2.038	2.111	2.268	2.267
LbrM_22_v4_51	552532	554439	LbrM2904_000422500.1:pep	ORTHOMCL46	term%3Dhypothetical	0.987654	80	deletions	0.228	0.209	0.106	0.202	0.195	0.18	0.192	0.21	0.166	0.197	0.181	0.154	0.173	0.221	0.088	0.196	0.163	0.182	0.212	0.147	0.151	0.218	0.14	0.264	0.154	0.218	0.154	0.218	0.158	0.264	0.16	0.135	0.227	0.254	0.219	0.253	0.215	0.22	0.109	0.19	0.185
LbrM_04_v4_39	73129	74697	LbrM2904_000057200.1:pep	ORTHOMCL9	term%3Dhypothetical	0.987654	80	deletions	0.032	0.04	0	0.101	0.258	0	0.019	0.06	0.018	0.015	0.018	0.017	0.022	0.03	0	0.019	0.028	0.023	0.376	0	0.027	0.07	0.029	0.082	0.026	0.223	0.082	0.073	0.258	0.043	0.136	0.028	0.041	0.074	0.04	0.084	0.087	0.048	0.018	0.039	0.036
LbrM_34_v4_67	179008	192429	LbrM2904_000782400.1:pep	ORTHOMCL1456	term%3Dproteophosphoglycan	0.987654	80	deletions	0.107	0.103	0.23	0.186	0.118	0.205	0.197	0.208	0.2	0.15	0.184	0.111	0.092	0.107	0.176	0.13	0.18	0.101	0.119	0.096	0.1	0.132	0.14	0.157	0.13	0.09	0.1	0.154	0.103	0.177	0.105	0.105	0.185	0.178	0.191	0.172	0.193	0.155	0.225	0.107	0.179
LbrM_30_v4_63	471194	471808	LbrM2904_000637400.1:pep	ORTHOMCL2677	term%3Dama1	0.975309	79	amplification	2.003	2.04	2.705	2.119	1.942	2.064	2.286	1.728	2.01	2.024	2.318	1.922	2.136	2.153	2.781	1.901	1.915	2.113	2.126	1.804	2.024	2.203	2.342	1.876	2.135	2.09	1.982	1.885	1.933	2.302	2.423	2.175	1.754	1.964	2.097	2.029	2.123	1.912	2.748	1.957	2.025
LbrM_04_v4_39	68072	69640	LbrM2904_000057000.1:pep	ORTHOMCL9	term%3Dhypothetical	0.975309	79	deletions	0.016	0.027	0	0.084	0.119	0	0.019	0.012	0.018	0.015	0.018	0.051	0.022	0.03	0	0.039	0	0.023	0.188	0.026	0.027	0.07	0.029	0.082	0.026	0.168	0.027	0.024	0.361	0.022	0.054	0	0.02	0.074	0	0.105	0.105	0	0.018	0.059	0.018
LbrM_04_v4_39	63015	64583	LbrM2904_000056800.1:pep	ORTHOMCL9	term%3Dhypothetical	0.975309	79	deletions	0.049	0.027	0	0.084	0.079	0	0.019	0.024	0.036	0.015	0	0.017	0.022	0.015	0	0.058	0	0.035	0.063	0.026	0.027	0.117	0	0.082	0.051	0.195	0.055	0.024	0.309	0.022	0.082	0	0.02	0.055	0.02	0.105	0.105	0.032	0	0.02	0
LbrM_04_v4_39	65541	67109	LbrM2904_000056900.1:pep	ORTHOMCL9	term%3Dhypothetical	0.975309	79	deletions	0.016	0.013	0.018	0.151	0.119	0.021	0.019	0.036	0.018	0.015	0.018	0.034	0.022	0.015	0	0.019	0	0.023	0.125	0.026	0.054	0.047	0	0.055	0.026	0.168	0.027	0	0.232	0	0.054	0	0	0.074	0.02	0.063	0.07	0.016	0.018	0.039	0
LbrM_31_v4_64	1137284	1137916	LbrM2904_000685800.1:pep	ORTHOMCL2270	term%3Duridine	0.975309	79	deletions	0.226	0.217	0.231	0.243	0.211	0.274	0.179	0.282	0.234	0.243	0.289	0.277	0.219	0.224	0.244	0.291	0.215	0.205	0.208	0.217	0.228	0.182	0.203	0.206	0.236	0.209	0.295	0.286	0.219	0.178	0.261	0.2	0.224	0.192	0.251	0.215	0.197	0.216	0.155	0.224	0.199
LbrM_04_v4_39	70596	72164	LbrM2904_000057100.1:pep	ORTHOMCL9	term%3Dhypothetical	0.975309	79	deletions	0.016	0.027	0	0.117	0.099	0	0.038	0.024	0.018	0	0	0.051	0.022	0.03	0	0.019	0	0.023	0.251	0.026	0.027	0.094	0.029	0.082	0.026	0.14	0.027	0	0.335	0.043	0.054	0	0	0.129	0.02	0.126	0.105	0.016	0	0	0.018
LbrM_10_v4_47	222175	223929	LbrM2904_000151100.1:pep	ORTHOMCL1	term%3DGP63%2C	0.962963	78	amplification	2.89	3.293	2.514	2.613	2.266	2.623	3.044	2.239	2.966	2.931	3.049	2.088	2.83	3.124	3.065	1.93	2.827	3.222	2.502	1.995	1.931	1.897	1.97	1.631	2.323	2.365	2.605	2.416	2.299	2.476	1.585	2.406	1.954	1.983	2.274	1.909	2.019	2.337	2.374	2.975	2.433
LbrM_20_v4_69	580545	581201	LbrM2904_000330500.1:pep	ORTHOMCL26	term%3Damastin-like	0.962963	78	amplification	2.159	2.294	2.985	2.195	2.235	1.932	2.218	1.922	2.173	2.264	2.22	2.107	2.272	2.184	2.763	2.034	1.586	2.25	1.853	2.574	2.468	2.268	2.975	2.06	2.758	2.435	1.984	2.3	2.348	2.047	2.22	2.068	3.033	1.834	2.004	1.967	2.535	2.119	2.44	2.004	2.225
LbrM_33_v4_65	338468	339733	LbrM2904_000747500.1:pep	ORTHOMCL4	term%3Dbeta	0.962963	78	amplification	1.931	1.933	2.757	2.324	2.619	1.997	1.739	2.038	1.743	2.417	2.271	1.969	2.016	1.989	3.683	2.024	1.984	1.982	1.877	2.28	2.089	2.288	2.459	2.353	2.648	1.956	2.567	2.531	2.037	1.841	2.019	1.967	2.019	1.98	1.65	2.005	1.928	1.843	2.622	2.293	2.385
LbrM_20_v4_69	445840	446427	LbrM2904_000326800.1:pep	ORTHOMCL51	term%3Damastin-like	0.962963	78	deletions	0.258	0.311	0.255	0.26	0.232	0.332	0.256	0.343	0.258	0.159	0.16	0.201	0.218	0.238	0.247	0.234	0.192	0.275	0.283	0.248	0.263	0.249	0.175	0.352	0.212	0.253	0.206	0.227	0.267	0.223	0.305	0.248	0.232	0.235	0.271	0.377	0.232	0.305	0.271	0.25	0.289
LbrM_08_v4_42	275044	275607	LbrM2904_000117700.1:pep	ORTHOMCL6816	term%3Damastin-like	0.962963	78	deletions	0	0	0	0	0	0	0	0	0	0	0	0	0	0	0	0	0	0	0	0	0	0	0	0	0	0	0	0	0	0	0	0	0	0	0	0	0	0	0	0	0
LbrM_20_v4_69	436816	437403	LbrM2904_000326500.1:pep	ORTHOMCL51	term%3Damastin-like	0.962963	78	deletions	0.193	0.203	0.237	0.228	0.169	0.312	0.205	0.316	0.258	0.135	0.176	0.221	0.193	0.238	0.292	0.21	0.168	0.211	0.283	0.248	0.236	0.138	0.233	0.298	0.186	0.253	0.232	0.194	0.267	0.203	0.305	0.193	0.213	0.252	0.217	0.258	0.215	0.198	0.31	0.223	0.255
LbrM_21_v4_55	1721	4093	LbrM2904_000385800.1:pep	ORTHOMCL14	term%3Dphosphoglycan	0.962963	78	deletions	0.263	0.207	0.085	0.083	0.101	0.181	0.175	0.14	0.131	0.132	0.148	0.375	0.268	0.166	0.057	0.371	0.163	0.189	0.118	0.17	0.177	0.162	0.135	0.105	0.129	0.071	0.104	0.124	0.18	0.08	0.157	0.107	0.123	0.102	0.144	0.236	0.198	0.162	0.049	0.075	0.15
LbrM_10_v4_47	280729	282456	LbrM2904_000153300.1:pep	ORTHOMCL1	term%3DGP63%2C	0.962963	78	deletions	0.249	0.333	0.195	0.276	0.263	0.294	0.237	0.117	0.278	0.296	0.326	0.211	0.223	0.285	0.248	0.239	0.217	0.296	0.188	0.358	0.344	0.402	0.232	0.112	0.086	0.233	0.215	0.29	0.31	0.299	0.334	0.198	0.195	0.34	0.272	0.152	0.454	0.17	0.268	0.2	0.224
LbrM_31_v4_64	928197	929693	LbrM2904_000681700.1:pep	ORTHOMCL2303	term%3Dhypothetical	0.950617	77	amplification	1.826	1.944	2.034	1.691	1.891	1.823	1.789	1.573	1.681	1.957	1.699	1.909	1.892	1.993	2.075	1.973	1.85	1.872	1.636	1.897	1.973	1.703	1.727	1.769	1.939	1.647	1.645	1.881	1.751	1.82	1.788	1.691	1.885	1.861	1.777	1.711	1.839	1.809	2.058	1.728	1.64
LbrM_08_v4_42	321720	322319	LbrM2904_000119400.1:pep	ORTHOMCL6547	term%3Damastin%3Bevidence%3DIEA%3Bwith%3DGeneDB:LbrM.10.1520	0.950617	77	amplification	2.366	2.198	2.45	3.379	2.822	2.215	2.175	2.229	2.305	2.683	3.253	3.448	1.878	2.095	2.475	3.48	2.113	2.127	3.291	1.797	2.094	2.812	3.483	2.806	2.675	2.443	3.33	1.069	2.909	3.131	2.95	2.912	2.552	2.292	3.608	2.073	3.633	2.457	4.15	2.165	2.202
LbrM_20_v4_69	1512982	1513593	LbrM2904_000355300.1:pep	ORTHOMCL160	term%3Damastin-like	0.950617	77	amplification	3.465	3.261	2.876	1.707	1.792	1.385	3.31	1.675	3.348	2.019	1.677	2.268	3.577	3.494	3.459	2.221	1.982	3.629	2.261	2.475	2.888	3.071	2.479	2.548	3.103	2.625	2.242	2.462	2.748	2.797	3.357	1.93	3.941	3.608	4.134	3.178	3.297	2.603	2.091	2.839	3.159
LbrM_20_v4_69	585661	586317	LbrM2904_000330800.1:pep	ORTHOMCL26	term%3Damastin-like	0.950617	77	amplification	2.208	2.282	2.967	2.146	1.982	1.756	1.996	1.826	2.221	2.264	2.188	1.947	2.03	1.988	2.404	2.127	1.754	2.187	2.135	2.673	2.415	2.407	2.829	2.168	3.156	2.308	1.984	1.879	2.268	2.006	2.247	1.958	3.072	1.901	2.04	2.125	2.436	1.885	2.401	2.032	2.157
LbrM_20_v4_69	583059	583715	LbrM2904_000330600.1:pep	ORTHOMCL26	term%3Damastin-like	0.950617	77	amplification	2.304	2.126	3.058	2.033	1.982	2.068	2.167	1.922	2.302	2.154	1.933	2.047	2.03	2.016	2.83	1.964	1.562	2.271	2.104	2.995	2.651	2.075	2.829	1.951	3.103	2.087	1.804	2.073	2.028	2.027	2.497	1.875	2.975	1.85	1.805	2.225	2.171	1.957	2.401	2.199	2.242
LbrM_33_v4_65	324373	325704	LbrM2904_000746900.1:pep	ORTHOMCL4	term%3Dbeta	0.950617	77	amplification	2.071	1.838	3.062	2.212	2.479	2.151	1.689	2.26	1.854	2.463	2.208	1.8	1.913	1.784	3.437	1.763	2.09	2.085	1.907	2.161	2.29	2.18	2.348	2.458	2.541	1.898	2.669	2.624	2.419	1.822	2.044	1.914	2.074	2.129	1.563	2.005	2.009	1.966	2.639	2.401	2.155
LbrM_10_v4_47	228029	229798	LbrM2904_000151300.1:pep	ORTHOMCL1	term%3DGP63%2C	0.950617	77	amplification	2.066	2.025	3.868	1.915	1.943	1.742	2.133	1.76	1.926	2.245	1.919	1.895	2.107	2.011	3.471	2.109	1.788	2.203	2.033	1.892	1.931	2.07	2.317	2.812	2.151	1.798	1.585	1.998	2.273	1.751	2.141	1.981	2.363	2.627	1.749	1.953	2.625	2.657	4.538	1.745	2.218
LbrM_33_v4_65	1472304	1473257	LbrM2904_000774500.1:pep	ORTHOMCL7	term%3DFlagellar	0.950617	77	deletions	0.232	0.261	0.072	0.175	0.2	0.154	0.117	0.157	0.158	0.153	0.126	0.3	0.252	0.204	0.491	0.305	0.053	0.186	0.119	0.143	0.252	0.161	0.138	0.183	0.171	0.116	0.128	0.186	0.127	0.166	0.102	0.133	0.165	0.165	0.156	0.113	0.146	0.158	0.034	0.162	0.214
LbrM_33_v4_65	1459653	1464137	LbrM2904_000773900.1:pep	ORTHOMCL7	term%3DFlagellar	0.950617	77	deletions	0.309	0.285	0.125	0.239	0.38	0.211	0.234	0.274	0.254	0.328	0.237	0.375	0.321	0.286	0.134	0.327	0.238	0.279	0.179	0.261	0.277	0.161	0.193	0.261	0.235	0.186	0.154	0.186	0.204	0.274	0.128	0.133	0.275	0.314	0.295	0.246	0.308	0.228	0.12	0.243	0.214
LbrM_20_v4_69	439824	440411	LbrM2904_000326600.1:pep	ORTHOMCL51	term%3Damastin-like	0.950617	77	deletions	0.242	0.239	0.291	0.228	0.169	0.312	0.239	0.233	0.274	0.147	0.16	0.201	0.266	0.287	0.27	0.304	0.192	0.317	0.314	0.272	0.236	0.277	0.262	0.325	0.212	0.285	0.206	0.356	0.32	0.284	0.333	0.276	0.251	0.252	0.307	0.377	0.215	0.233	0.213	0.278	0.238
LbrM_15_v4_46	182651	183085	LbrM2904_000230600.1:pep	ORTHOMCL20	term%3Dhypothetical	0.938272	76	amplification	2.733	2.825	2.701	1.472	1.553	1.972	2.288	2.169	2.2	2.11	1.745	2.329	2.711	2.926	2.992	2.314	1.273	2.841	2.347	1.994	1.986	2.103	1.845	2.182	2.3	1.863	1.801	1.694	1.933	2.511	1.798	2.136	2.297	2.738	1.911	1.973	2.196	1.794	3.148	1.794	2.761
LbrM_20_v4_69	588270	588926	LbrM2904_000330900.1:pep	ORTHOMCL26	term%3Damastin-like	0.938272	76	amplification	2.208	2.067	1.984	2.26	1.982	1.834	1.962	1.909	2.334	2.166	1.98	2.047	2.175	2.03	2.314	2.127	1.706	2.007	2.104	2.55	2.415	2.019	2.77	1.843	2.785	2.34	1.598	2.171	1.814	2.006	2.164	1.654	2.743	1.716	1.86	2.125	2.336	1.849	2.13	2.115	2.106
LbrM_33_v4_65	1470195	1472039	LbrM2904_000774400.1:pep	ORTHOMCL7	term%3DFlagellar	0.938272	76	deletions	0.324	0.32	0.125	0.255	0.34	0.211	0.251	0.235	0.19	0.328	0.221	0.469	0.389	0.368	0.357	0.392	0.212	0.341	0.209	0.309	0.327	0.242	0.221	0.288	0.214	0.21	0.257	0.232	0.204	0.294	0.179	0.239	0.247	0.248	0.278	0.303	0.243	0.211	0.086	0.27	0.247
LbrM_10_v4_47	198946	200679	LbrM2904_000150200.1:pep	ORTHOMCL1	term%3DGP63%2C	0.938272	76	deletions	0.218	0.269	0.159	0.211	0.202	0.21	0.292	0.142	0.243	0.282	0.326	0.175	0.255	0.271	0.101	0.199	0.266	0.285	0.188	0.153	0.212	0.144	0.203	0.141	0.229	0.133	0.107	0.129	0.258	0.192	0.181	0.142	0.195	0.197	0.175	0.108	0.236	0.188	0.057	0.257	0.143
LbrM_20_v4_69	448848	449435	LbrM2904_000326900.1:pep	ORTHOMCL51	term%3Damastin-like	0.938272	76	deletions	0.274	0.263	0.346	0.276	0.169	0.332	0.256	0.302	0.306	0.184	0.128	0.241	0.242	0.224	0.27	0.14	0.216	0.285	0.251	0.248	0.236	0.277	0.262	0.407	0.212	0.221	0.18	0.324	0.267	0.243	0.388	0.276	0.27	0.286	0.325	0.318	0.265	0.251	0.252	0.223	0.255
LbrM_20_v4_69	578033	578689	LbrM2904_000330400.1:pep	ORTHOMCL26	term%3Damastin-like	0.925926	75	amplification	1.901	2.079	2.239	2.146	1.897	1.834	2.065	1.758	2.012	2.044	1.917	1.866	2.103	1.988	2.157	2.057	1.298	1.933	1.79	2.376	2.546	2.13	2.537	2.033	2.519	2.055	1.675	2.203	2.001	1.804	1.998	1.737	2.724	1.733	1.787	2.006	2.253	1.634	2.111	2.226	2.157
LbrM_20_v4_69	442832	443419	LbrM2904_000326700.1:pep	ORTHOMCL51	term%3Damastin-like	0.925926	75	deletions	0.242	0.299	0.291	0.228	0.232	0.293	0.256	0.33	0.258	0.171	0.128	0.241	0.242	0.21	0.236	0.281	0.168	0.264	0.314	0.223	0.315	0.221	0.146	0.271	0.292	0.316	0.155	0.227	0.24	0.284	0.361	0.248	0.232	0.252	0.217	0.318	0.199	0.287	0.29	0.195	0.238
LbrM_15_v4_46	184517	184951	LbrM2904_000230800.1:pep	ORTHOMCL20	term%3Dhypothetical	0.91358	74	amplification	2.584	3.084	2.752	1.556	1.495	1.992	2.393	2.206	2.435	2.158	1.495	1.986	2.563	2.829	2.82	2.411	1.411	2.81	2.228	2.019	2.087	2.059	1.954	2.182	2.327	1.734	1.492	2.064	1.746	2.551	1.721	2.056	2.316	2.981	1.821	2.05	2.312	1.884	3.165	1.603	2.63
LbrM_20_v4_69	591225	591881	LbrM2904_000331000.1:pep	ORTHOMCL26	term%3Damastin-like	0.91358	74	amplification	2.24	2.019	2.348	2.26	2.15	1.854	2.184	1.744	2.028	2.117	2.028	1.826	2.175	2.044	2.314	1.894	1.418	2.05	2.073	2.624	2.599	2.324	2.683	2.168	2.917	1.992	1.778	2.235	1.948	1.784	2.414	1.709	3.13	1.699	1.769	2.066	2.22	1.831	2.053	1.809	2.106
LbrM_34_v4_67	2062232	2065873	LbrM2904_000834400.1:pep	ORTHOMCL0	term%3DTATE	0.91358	74	deletions	0.38	0.264	0.195	0.186	0.354	0.149	0.279	0.247	0.246	0.351	0.138	0.557	0.574	0.307	0.176	0.497	0.463	0.262	0.268	0.167	0.201	0.342	0.196	0.131	0.13	0.21	0.176	0.215	0.232	0.256	0.261	0.209	0.222	0.26	0.208	0.229	0.337	0.31	0.244	0.214	0.342
LbrM_15_v4_46	180785	181219	LbrM2904_000230400.1:pep	ORTHOMCL20	term%3Dhypothetical	0.901235	73	amplification	2.614	2.701	2.906	1.472	1.533	1.874	2.236	1.886	2.099	2.148	1.595	2.055	2.245	2.885	2.842	2.276	1.245	2.831	2.139	2.094	2.011	1.971	1.682	1.978	2.222	1.578	1.621	1.509	1.816	2.411	1.798	1.709	2.26	2.721	1.911	1.857	2.262	2.009	3.078	1.522	2.614
LbrM_21_v4_55	739662	740993	LbrM2904_000408900.1:pep	ORTHOMCL4	term%3Dbeta	0.901235	73	amplification	1.987	1.97	2.077	2.176	2.422	2.235	1.942	2.027	1.855	2.499	2.468	1.821	2.031	1.99	1.392	2.02	2.436	2.005	1.895	1.89	1.871	1.761	2.139	1.572	2.079	1.706	2.187	3.101	2.129	1.218	1.958	1.977	2.145	2.018	1.822	2.103	1.896	1.759	1.652	1.456	1.989
LbrM_20_v4_69	219454	221244	LbrM2904_000321300.1:pep	ORTHOMCL6841	term%3Dtuzin%2C	0.901235	73	amplification	2.095	2.162	1.875	2.374	2.551	2.029	2.047	1.771	1.9	2.582	0.958	2.087	2.079	2.226	3.662	2.057	2.355	2.124	3.329	2.5	2.363	2.988	3.354	2.358	2.069	2.435	1.83	2.689	2.775	2.128	1.415	2.454	1.893	2.49	2.112	2.404	2.137	2.998	2.382	2.032	1.511
LbrM_20_v4_69	214683	215267	LbrM2904_000321200.1:pep	ORTHOMCL307	term%3Damastin%3Bevidence%3DIEA%3Bwith%3DGeneDB:LbrM.13.1330	0.901235	73	amplification	1.918	1.9	1.711	2.179	2.256	1.639	1.826	1.95	1.851	2.129	1.421	1.766	1.958	2.086	2.561	1.707	2.307	2.124	2.292	2.426	2.284	2.766	3.062	2.195	1.936	2.308	1.856	2.365	2.561	2.027	1.887	2.095	1.797	2.321	1.968	2.284	2.021	2.334	1.762	1.976	1.783
LbrM_18_v4_54	296840	297763	LbrM2904_000286700.1:pep	ORTHOMCL296	term%3DPAP2	0.901235	73	deletions	0.316	0.33	0.283	0.349	0.31	0.355	0.277	0.322	0.363	0.326	0.381	0.221	0.364	0.39	0.239	0.294	0.346	0.329	0.322	0.269	0.383	0.278	0.275	0.348	0.373	0.278	0.281	0.373	0.336	0.342	0.317	0.292	0.343	0.389	0.365	0.439	0.37	0.348	0.325	0.382	0.307
LbrM_20_v4_69	828199	830526	LbrM2904_000337100.1:pep	ORTHOMCL49	term%3DATP	0.888889	72	amplification	1.821	1.935	1.784	1.837	1.813	1.893	1.74	1.758	1.755	1.983	2.1	1.826	1.74	1.848	1.909	1.894	1.874	1.859	1.916	2.327	2.336	2.075	2.129	1.342	1.936	2.277	1.469	2.171	1.921	2.088	1.97	1.958	1.99	2.372	2.004	1.947	2.171	1.921	2.169	2.199	2.106
LbrM_20_v4_69	820233	820811	LbrM2904_000336800.1:pep	ORTHOMCL280	term%3Damastin-like	0.888889	72	amplification	2.095	2.115	1.693	2.325	2.551	1.932	2.013	1.799	2.044	2.166	2.667	2.087	2.079	2.016	2.538	2.478	1.754	2.007	2.135	2.649	2.494	1.853	2.1	1.68	1.83	2.34	1.649	2.171	1.974	2.067	2.081	2.316	2.067	2.288	1.661	2.344	2.369	1.921	1.936	2.087	2.038
LbrM_14_v4_45	131283	132218	LbrM2904_000213500.1:pep	ORTHOMCL305	term%3Dhypothetical	0.888889	72	amplification	1.679	1.571	2.082	2.246	2.026	2.187	1.572	2.214	1.6	2.137	2.238	2.049	1.503	1.669	1.96	2.121	2.359	1.697	2.561	2.18	2.201	2.116	2.225	2.247	2.203	2.316	2.077	2.12	2.264	2.198	2.262	2.229	2.059	2.229	2.205	2.271	2.107	2.29	1.936	2.227	2.176
LbrM_20_v4_69	451856	452443	LbrM2904_000327000.1:pep	ORTHOMCL51	term%3Damastin-like	0.888889	72	deletions	0.29	0.227	0.218	0.195	0.19	0.351	0.273	0.316	0.241	0.171	0.208	0.241	0.266	0.252	0.337	0.234	0.252	0.306	0.314	0.223	0.263	0.304	0.204	0.379	0.292	0.316	0.258	0.292	0.293	0.345	0.388	0.193	0.27	0.269	0.181	0.358	0.331	0.287	0.368	0.25	0.221
LbrM_04_v4_39	60484	62052	LbrM2904_000056700.1:pep	ORTHOMCL9	term%3Dhypothetical	0.888889	72	deletions	0.065	0.054	0.018	0.335	0.377	0.083	0.115	0.097	0.072	0.091	0.09	0.136	0.109	0.075	0	0.116	0.057	0.069	0.502	0.132	0.163	0.211	0.144	0.273	0.103	0.53	0.082	0.073	0.902	0.13	0.136	0.084	0.102	0.221	0.16	0.252	0.244	0.096	0.037	0.098	0.054
LbrM_15_v4_46	197579	198013	LbrM2904_000232200.1:pep	ORTHOMCL20	term%3Dhypothetical	0.864198	70	amplification	2.121	2.282	2.581	1.37	1.514	1.677	1.991	1.923	2.166	1.8	1.329	1.764	1.97	2.344	2.562	1.967	1.494	2.482	2.139	1.67	1.76	1.661	1.628	1.909	2.327	1.785	2.032	1.756	1.7	2.391	1.772	2.136	2.071	2.478	1.641	1.76	1.963	1.74	2.868	1.848	2.565
LbrM_20_v4_69	1515086	1515697	LbrM2904_000355400.1:pep	ORTHOMCL160	term%3Damastin-like	0.864198	70	amplification	2.82	2.987	2.13	1.756	1.75	1.268	2.849	1.62	3.026	1.762	1.437	1.866	2.78	2.968	2.864	1.94	1.658	3.096	1.79	2.154	2.205	3.209	2.027	2.222	2.625	2.403	1.959	2.332	2.054	2.493	2.664	1.709	3.362	3.162	3.809	2.999	3.181	2.208	1.433	2.338	2.768
LbrM_20_v4_69	335334	346860	LbrM2904_000323700.1:pep	ORTHOMCL37	term%3Dflagellar	0.864198	70	deletions	0.355	0.358	0.237	0.325	0.337	0.312	0.341	0.288	0.354	0.367	0.272	0.301	0.266	0.364	0.247	0.351	0.264	0.359	0.283	0.347	0.341	0.304	0.35	0.271	0.292	0.348	0.283	0.292	0.32	0.304	0.277	0.303	0.309	0.387	0.307	0.318	0.398	0.341	0.29	0.362	0.323
LbrM_15_v4_46	191981	192415	LbrM2904_000231600.1:pep	ORTHOMCL20	term%3Dhypothetical	0.851852	69	amplification	2.136	2.467	2.393	1.421	1.378	1.657	1.869	1.824	2.049	1.907	1.13	1.866	1.991	2.274	2.519	2.083	1.024	2.356	2.198	1.919	1.81	2.103	1.764	2.228	2.144	1.941	1.775	1.756	1.7	2.25	1.464	1.816	2.053	2.634	1.821	1.973	2.146	1.704	2.693	1.685	2.483
LbrM_10_v4_47	213460	215214	LbrM2904_000150700.1:pep	ORTHOMCL1	term%3DGP63%2C	0.851852	69	amplification	2.641	2.55	2.992	2.824	2.61	3.022	2.351	2.887	2.567	3.267	3.049	3.597	2.128	2.411	3.719	3.959	2.368	2.597	3.159	3.452	3.386	1.926	3.563	2.84	1.09	1.232	3.25	2.03	3.151	2.028	0.695	1.896	4.993	3.61	1.477	0.217	5.15	3.354	4.442	3.548	0.787
LbrM_20_v4_69	575513	576169	LbrM2904_000330300.1:pep	ORTHOMCL26	term%3Damastin-like	0.851852	69	amplification	1.966	2.031	2.33	2.244	1.939	1.873	2.047	1.785	2.254	2.154	1.901	1.947	1.909	1.96	1.842	1.847	1.634	1.912	1.57	2.376	2.31	1.992	2.333	1.843	2.785	1.897	1.572	2.073	1.921	1.662	2.025	1.93	2.937	1.682	1.841	1.927	2.038	1.831	1.704	1.753	1.936
LbrM_31_v4_64	1394218	1396107	LbrM2904_000693900.1:pep	ORTHOMCL0	term%3DTATE	0.851852	69	deletions	0.367	0.319	0.195	0.299	0.402	0.245	0.315	0.367	0.283	0.386	0.264	0.609	0.565	0.305	0.244	0.593	0.537	0.305	0.357	0.242	0.291	0.26	0.124	0.182	0.315	0.251	0.218	0.166	0.296	0.277	0.261	0.173	0.164	0.217	0.224	0.215	0.254	0.207	0.319	0.251	0.315
LbrM_33_v4_65	1445823	1447349	LbrM2904_000773400.1:pep	ORTHOMCL7	term%3DFlagellar	0.851852	69	deletions	0.386	0.368	0.269	0.286	0.4	0.326	0.385	0.379	0.349	0.34	0.3	0.506	0.366	0.422	0.201	0.522	0.212	0.341	0.328	0.333	0.352	0.296	0.221	0.314	0.342	0.279	0.205	0.302	0.306	0.372	0.179	0.292	0.343	0.413	0.313	0.322	0.356	0.246	0.257	0.324	0.28
LbrM_25_v4_58	899767	902709	LbrM2904_000500600.1:pep	ORTHOMCL0	term%3DTATE	0.839506	68	deletions	0.277	0.242	0.203	0.237	0.339	0.202	0.243	0.29	0.262	0.207	0.203	0.662	0.385	0.27	0.169	0.668	0.596	0.251	0.265	0.42	0.349	0.509	0.182	0.177	0.233	0.184	0.304	0.128	0.285	0.281	0.201	0.212	0.189	0.203	0.237	0.117	0.127	0.24	0.143	0.161	0.223
LbrM_33_v4_65	134559	136673	LbrM2904_000741000.1:pep	ORTHOMCL23	term%3Dheat	0.777778	63	amplification	2.04	1.969	2.113	1.99	2.099	1.575	2.023	1.724	1.854	1.771	1.609	2.55	2.176	2.043	2.589	2.59	2.063	1.786	2.086	2.138	1.988	1.857	1.575	1.856	1.431	1.583	2.284	1.556	1.426	2.017	1.84	2.286	1.923	1.898	1.771	1.702	1.766	1.79	2.656	1.861	2.221
LbrM_14_v4_45	1615	2578	LbrM2904_000209700.1:pep	ORTHOMCL0	term%3DTATE	0.777778	63	deletions	0.519	0.371	0.172	0.314	0.405	0.221	0.332	0.353	0.3	0.106	0.265	0.957	0.515	0.317	0.37	0.852	0.518	0.307	0.238	0.291	0.379	0.331	0.271	0.183	0.427	0.284	0.338	0.154	0.299	0.579	0.23	0.186	0.183	0.281	0.325	0.136	0.247	0.382	0.181	0.161	0.299
LbrM_20_v4_69	831130	831630	LbrM2904_000337200.1:pep	ORTHOMCL48	term%3Dubiquitin-conjugating	0.753086	61	amplification	1.821	1.601	1.675	1.87	1.665	1.854	1.689	1.689	1.594	1.799	1.805	1.585	1.668	1.624	1.954	1.73	1.85	1.648	1.633	2.005	1.811	2.075	1.721	1.301	1.777	1.866	1.366	1.847	1.734	1.723	1.887	1.82	1.874	2.271	1.95	1.768	2.187	1.849	1.82	2.143	1.613
LbrM_33_v4_65	1473520	1475139	LbrM2904_000774600.1:pep	ORTHOMCL7	term%3DFlagellar	0.753086	61	deletions	0.34	0.356	0.304	0.255	0.34	0.25	0.301	0.392	0.317	0.399	0.331	0.525	0.412	0.395	0.335	0.522	0.238	0.361	0.238	0.309	0.352	0.269	0.276	0.366	0.427	0.256	0.282	0.255	0.255	0.372	0.23	0.266	0.357	0.347	0.382	0.303	0.373	0.316	0.326	0.297	0.395
LbrM_10_v4_47	274973	276696	LbrM2904_000153000.1:pep	ORTHOMCL1	term%3DGP63%2C	0.753086	61	deletions	0.28	0.295	0.496	0.308	0.283	0.399	0.273	0.337	0.295	0.282	0.291	0.351	0.277	0.3	0.27	0.378	0.338	0.318	0.469	0.256	0.291	0.374	0.174	0.141	0.229	0.4	0.295	0.354	0.336	0.256	0.417	0.34	0.178	0.393	0.369	0.304	0.471	0.301	0.364	0.229	0.537
LbrM_34_v4_67	1434282	1435388	LbrM2904_000815900.1:pep	ORTHOMCL205	term%3DCRAL/TRIO%2C	0.740741	60	amplification	3.028	2.698	3.397	2.273	2.204	1.213	2.737	3.023	2.538	2.168	3.444	2.339	2.756	2.672	2.513	2.526	3.038	2.626	1.605	1.314	1.279	2.37	1.706	1.596	2.427	2.311	1.706	1.569	1.752	1.397	2.065	2.118	1.669	1.735	1.91	3.056	1.302	2.67	2.272	1.896	1.678
LbrM_31_v4_64	1390070	1394134	LbrM2904_000693800.1:pep	ORTHOMCL0	term%3DTATE	0.728395	59	deletions	0.78	0.524	0.32	0.477	0.976	0.255	0.571	0.531	0.517	0.442	0.361	0.692	0.9	0.542	0.366	0.712	0.406	0.542	0.357	0.193	0.19	0.234	0.09	0.242	0.183	0.223	0.167	0.105	0.258	0.227	0.222	0.146	0.146	0.292	0.251	0.255	0.246	0.166	0.3	0.383	0.364
LbrM_22_v4_51	541166	552472	LbrM2904_000422400.1:pep	ORTHOMCL46	term%3Dhypothetical	0.728395	59	deletions	0.38	0.405	0.265	0.336	0.331	0.28	0.331	0.322	0.332	0.345	0.329	0.324	0.346	0.359	0.265	0.352	0.244	0.385	0.302	0.171	0.176	0.218	0.224	0.37	0.333	0.312	0.41	0.468	0.203	0.312	0.292	0.216	0.322	0.356	0.346	0.447	0.364	0.293	0.272	0.407	0.286
LbrM_35_v4_68	2400840	2402126	LbrM2904_000901600.1:pep	ORTHOMCL22	term%3Dglucose	0.716049	58	deletions	0.338	0.407	0.374	0.272	0.379	0.361	0.408	0.396	0.395	0.421	0.305	0.363	0.328	0.388	0.312	0.332	0.338	0.311	0.3	0.45	0.45	0.368	0.366	0.366	0.421	0.362	0.474	0.37	0.331	0.269	0.421	0.395	0.384	0.37	0.357	0.396	0.363	0.411	0.336	0.344	0.402
LbrM_20_v4_69	804529	807765	LbrM2904_000336200.1:pep	ORTHOMCL66	term%3Dkinesin%2C	0.691358	56	amplification	1.628	1.708	1.529	1.545	1.497	1.619	1.57	1.593	1.594	1.787	1.789	1.625	1.644	1.526	1.932	1.636	1.658	1.712	1.696	1.683	1.785	1.798	1.604	1.545	1.618	1.802	1.392	1.749	1.521	1.804	1.776	1.599	1.797	1.749	1.787	1.589	1.789	1.849	1.898	1.698	1.613
LbrM_28_v4_62	1247252	1247647	LbrM2904_000591300.1:pep	ORTHOMCL2778	term%3Dhistone	0.691358	56	deletions	0.361	0.212	0.202	0.131	0.433	0.138	0.309	0.636	0.21	0.129	0.473	0.338	0.441	0.222	0.138	0.195	0.382	0.263	0.06	0.294	0.153	0.452	0.473	0.45	0.134	0.404	0.103	0.031	0.102	0.616	0.358	0.027	0.395	0.64	0.525	0.656	0.822	0.107	0.231	0.406	0.167
LbrM_11_v4_48	3	4182	LbrM2904_000164900.1:pep	ORTHOMCL0	term%3DTATE	0.679012	55	deletions	0.545	0.488	0.532	0.434	0.643	0.342	0.438	0.443	0.511	0.595	0.321	0.58	0.729	0.458	0.354	0.66	1.08	0.332	0.376	0.351	0.344	0.275	0.216	0.207	0.314	0.181	0.374	0.233	0.282	0.377	0.333	0.341	0.178	0.408	0.232	0.206	0.298	0.266	0.295	0.35	0.318
LbrM_25_v4_58	946	2134	LbrM2904_000473700.1:pep	ORTHOMCL0	term%3DTATE	0.679012	55	deletions	0.524	0.399	0.322	0.315	0.458	0.253	0.503	0.517	0.377	0.144	0.376	0.82	0.747	0.418	0.507	0.84	0.496	0.387	0.265	0.398	0.267	0.42	0.145	0.288	0.341	0.246	0.43	0.171	0.305	0.468	0.255	0.239	0.379	0.356	0.271	0.143	0.318	0.225	0.382	0.215	0.398
LbrM_20_v4_69	352147	354597	LbrM2904_000323900.1:pep	ORTHOMCL163	term%3Dhypothetical	0.666667	54	deletions	0.435	0.406	0.364	0.39	0.379	0.429	0.444	0.412	0.435	0.428	0.447	0.401	0.411	0.378	0.337	0.421	0.36	0.444	0.345	0.421	0.394	0.387	0.408	0.407	0.398	0.411	0.361	0.356	0.374	0.385	0.361	0.358	0.464	0.421	0.397	0.437	0.431	0.377	0.387	0.362	0.442
LbrM_28_v4_62	1100175	1101821	LbrM2904_000586400.1:pep	ORTHOMCL243	term%3Dmembrane-bound	0.654321	53	amplification	2.78	2.974	2.64	1.551	1.772	1.161	2.813	0.782	2.769	1.215	1.46	1.296	2.251	3.031	2.932	1.194	2.321	3.044	1.471	1.397	1.786	1.762	1.642	1.245	1.503	1.307	1.392	1.959	1.509	1.351	1.96	1.207	1.243	1.886	1.773	2.057	2.318	1.162	3.053	1.381	1.5
LbrM_20_v4_69	816053	816451	LbrM2904_000336500.1:pep	ORTHOMCL355	term%3Dhypothetical	0.641975	52	amplification	1.563	1.505	1.402	1.642	1.665	1.522	1.484	1.51	1.32	1.554	1.581	1.465	1.474	1.4	1.977	1.8	1.514	1.395	1.884	2.352	2.651	1.715	1.575	1.274	2.095	1.897	1.417	2.041	1.841	1.702	1.859	1.792	1.777	1.968	1.697	1.808	2.154	1.706	2.014	1.92	1.851
LbrM_04_v4_39	78190	79758	LbrM2904_000057400.1:pep	ORTHOMCL9	term%3Dhypothetical	0.641975	52	amplification	1.765	1.584	1.707	1.977	2.344	1.122	1.323	1.641	1.473	1.353	1.364	1.034	1.695	1.64	0.998	1.101	1.368	1.652	2.508	2.248	2.398	1.549	1.988	1.721	1.776	2.01	1.671	1.344	2.242	1.948	1.933	1.258	1.626	1.82	2.056	1.386	2.143	2.32	2.066	1.947	1.671
LbrM_09_v4_44	79346	79720	LbrM2904_000128300.1:pep	ORTHOMCL21	term%3DAutophagy	0.641975	52	deletions	0.486	0.341	0.428	0.744	0.429	0.834	0.775	1.046	0.715	0.396	0.772	0.4	0.443	0.43	0.346	0.433	0.69	0.391	0.246	0.483	0.48	0.246	0.386	0.35	0.426	0.377	0.269	0.246	0.255	0.351	0.191	0.273	0.244	0.3	0.307	0.349	0.375	0.496	0.35	0.362	0.224
LbrM_09_v4_44	73850	74224	LbrM2904_000127900.1:pep	ORTHOMCL21	term%3DAutophagy	0.641975	52	deletions	0.455	0.316	0.701	0.484	0.532	0.334	0.378	0.439	0.425	0.447	0.497	0.418	0.466	0.373	0.346	0.599	0.431	0.347	0.401	0.381	0.501	0.218	0.303	0.323	0.426	0.377	0.431	0.46	0.325	0.227	0.339	0.218	0.314	0.317	0.351	0.293	0.375	0.427	0.334	0.501	0.293
LbrM_09_v4_44	75224	75598	LbrM2904_000128000.1:pep	ORTHOMCL21	term%3DAutophagy	0.641975	52	deletions	0.345	0.417	0.53	0.398	0.45	0.396	0.469	0.633	0.476	0.467	0.566	0.472	0.51	0.387	0.411	0.495	0.489	0.391	0.277	0.457	0.458	0.273	0.248	0.323	0.266	0.44	0.539	0.552	0.302	0.289	0.381	0.355	0.209	0.3	0.307	0.321	0.324	0.41	0.467	0.446	0.345
LbrM_28_v4_62	1096621	1097061	LbrM2904_000586100.1:pep	ORTHOMCL242	term%3DSelR	0.62963	51	amplification	2.749	2.962	2.323	1.6	1.834	1.102	2.881	0.782	2.753	1.176	1.396	1.409	2.204	2.976	2.242	1.411	2.348	2.928	1.531	1.544	1.761	1.74	1.642	1.298	1.664	1.33	1.443	1.804	1.509	1.529	1.828	1.046	1.205	1.684	1.7	1.9	2.433	1.216	2.849	1.408	1.5
LbrM_20_v4_69	572995	573651	LbrM2904_000330200.1:pep	ORTHOMCL26	term%3Damastin-like	0.62963	51	amplification	1.869	1.84	2.021	1.902	1.897	1.658	1.843	1.675	1.739	1.701	1.741	1.666	1.619	1.722	1.707	1.917	1.442	1.68	1.539	2.03	1.916	1.826	2.158	1.409	2.281	1.739	1.392	1.717	2.001	1.561	1.942	1.323	2.318	1.43	1.462	1.788	2.005	1.526	1.588	1.614	1.749
LbrM_09_v4_44	71106	71480	LbrM2904_000127700.1:pep	ORTHOMCL21	term%3DAutophagy	0.62963	51	deletions	0.408	0.379	0.308	0.398	0.593	0.417	0.415	0.504	0.408	0.427	0.532	0.327	0.399	0.517	0.346	0.454	0.287	0.423	0.246	0.483	0.327	0.3	0.331	0.403	0.346	0.408	0.243	0.46	0.464	0.331	0.275	0.436	0.244	0.212	0.293	0.363	0.272	0.342	0.367	0.473	0.362
LbrM_09_v4_44	77972	78346	LbrM2904_000128200.1:pep	ORTHOMCL21	term%3DAutophagy	0.62963	51	deletions	0.455	0.442	0.547	0.381	0.429	0.334	0.451	0.4	0.34	0.538	0.429	0.509	0.399	0.43	0.281	0.537	0.201	0.445	0.37	0.508	0.545	0.437	0.303	0.269	0.399	0.377	0.404	0.338	0.371	0.351	0.339	0.3	0.262	0.282	0.395	0.363	0.375	0.291	0.367	0.418	0.259
LbrM_19_v4_52	356790	357146	LbrM2904_000307000.1:pep	ORTHOMCL289	term%3DATG8/AUT7/APG8/PAZ2%2C	0.617284	50	amplification	2.762	2.778	3.285	1.529	1.868	1.819	2.351	1.622	2.342	2.599	2.409	2.523	2.364	2.823	2.604	2.573	1.282	2.743	1.127	3.264	2.948	1.285	1.486	1.659	1.634	1.555	1.788	1.208	2.043	1.514	1.538	1.478	1.234	1.411	1.568	1.057	1.134	1.064	2.259	1.754	2.031
LbrM_26_v4_59	1052203	1053336	LbrM2904_000527800.1:pep	ORTHOMCL249	term%3Dhypothetical	0.617284	50	amplification	2.713	2.027	1.767	1.706	2.626	1.93	2.007	2.283	1.669	2.225	1.684	2.485	3.219	2.131	1.684	2.718	2.571	1.834	1.444	1.781	1.715	1.799	1.427	1.688	1.655	1.406	1.863	1.584	1.541	1.539	1.428	1.449	1.617	1.686	1.597	1.589	1.675	1.546	1.68	1.688	1.553
LbrM_02_v4_37	282696	284375	LbrM2904_000041900.1:pep	ORTHOMCL0	term%3DTATE	0.617284	50	amplification	2.305	2.171	1.5	1.451	1.473	1.543	2.018	1.763	1.964	2.192	1.446	1.745	2.357	2.135	1.742	1.699	2.507	2.22	1.704	2.268	2.26	2.233	1.576	2.031	1.903	1.472	1.808	1.32	1.365	1.369	1.612	1.773	1.389	1.573	2.318	1.675	1.434	1.748	1.726	1.811	1.602
LbrM_04_v4_39	88301	89869	LbrM2904_000057800.1:pep	ORTHOMCL9	term%3Dhypothetical	0.617284	50	amplification	1.522	1.45	1.637	1.86	2.324	1.101	1.381	1.46	1.365	1.125	1.185	1.051	1.63	1.55	1.089	0.966	1.14	1.56	2.383	2.195	2.234	1.525	1.787	1.721	1.776	1.843	1.616	1.466	2.113	2.013	1.96	1.286	1.443	1.746	1.957	1.617	2.039	2	2.085	2.045	1.527
LbrM_10_v4_47	302763	304631	LbrM2904_000154100.1:pep	ORTHOMCL1	term%3DGP63%2C	0.617284	50	amplification	1.554	1.653	2.815	1.867	1.619	1.679	1.531	1.32	1.735	1.506	1.833	1.93	1.49	1.498	1.578	1.751	1.547	1.655	1.189	2.097	1.878	2.214	1.448	1.237	1.377	2.897	1.289	2.223	2.17	1.985	2.28	1.16	1.35	1.698	3.091	1.671	2.423	1.621	2.604	1.574	1.413
LbrM_04_v4_39	1774	2736	LbrM2904_000054800.1:pep	ORTHOMCL0	term%3DTATE	0.617284	50	deletions	0.389	0.295	0.299	0.335	0.437	0.312	0.307	0.41	0.377	0.38	0.359	0.831	0.369	0.271	0.197	0.946	1.539	0.324	0.752	0.397	0.545	0.563	0.432	0.164	0.412	0.447	0.383	0.22	0.541	0.52	0.327	0.224	0.366	0.239	0.22	0.231	0.227	0.496	0.332	0.216	0.395
LbrM_04_v4_39	90829	92397	LbrM2904_000057900.1:pep	ORTHOMCL9	term%3Dhypothetical	0.604938	49	amplification	1.522	1.517	1.707	1.877	2.344	1.101	1.419	1.569	1.383	1.201	1.203	1.034	1.76	1.58	1.059	1.004	1.254	1.398	2.195	2.354	2.316	1.502	1.931	1.639	1.982	1.843	1.588	1.442	2.036	1.818	2.042	1.202	1.525	1.801	1.937	1.554	2.074	2.08	2.122	2.006	1.527
LbrM_15_v4_46	199445	199879	LbrM2904_000232400.1:pep	ORTHOMCL20	term%3Dhypothetical	0.604938	49	amplification	2.002	2.048	2.273	1.877	1.689	1.479	1.886	1.639	1.797	1.568	1.229	1.695	1.8	1.983	1.959	1.62	1.107	2.081	1.961	1.695	1.383	1.572	1.302	1.637	1.987	1.397	1.698	1.571	1.234	2.009	1.258	1.682	2.015	2.409	1.551	1.586	1.896	1.489	2.413	1.44	2.336
LbrM_04_v4_39	85776	87344	LbrM2904_000057700.1:pep	ORTHOMCL9	term%3Dhypothetical	0.604938	49	amplification	1.506	1.463	1.619	1.776	2.423	1.08	1.362	1.557	1.203	1.232	1.185	1.051	1.695	1.595	0.968	1.043	1.083	1.456	2.696	2.01	2.316	1.596	1.873	1.776	1.647	1.759	1.616	1.197	2.191	1.927	1.824	1.119	1.423	1.783	1.857	1.512	1.952	2.144	2.122	1.986	1.599
LbrM_29_v4_61	566204	566767	LbrM2904_000606300.1:pep	ORTHOMCL322	term%3Damastin-like	0.604938	49	deletions	0.372	0.469	0.489	0.38	0.28	0.364	0.403	0.405	0.521	0.42	0.437	0.292	0.412	0.364	0.545	0.422	0.347	0.494	0.412	0.407	0.351	0.358	0.393	0.391	0.361	0.484	0.405	0.339	0.334	0.468	0.335	0.368	0.333	0.428	0.334	0.308	0.371	0.401	0.314	0.455	0.459
LbrM_08_v4_42	536215	537291	LbrM2904_000125300.1:pep	ORTHOMCL0	term%3DTATE	0.592593	48	amplification	2.068	1.681	2.077	1.78	2.43	2.065	1.733	2.04	1.654	2.088	1.167	2.633	2.589	1.739	1.642	2.753	2.495	1.715	1.739	1.873	2.146	1.417	0.728	1.39	1.326	1.65	1.744	1.522	1.727	1.473	1.639	1.848	1.69	1.787	1.68	1.515	1.751	1.793	1.401	1.766	1.69
LbrM_04_v4_39	80721	82289	LbrM2904_000057500.1:pep	ORTHOMCL9	term%3Dhypothetical	0.592593	48	amplification	1.635	1.437	1.637	1.977	2.264	1.101	1.419	1.509	1.419	1.125	1.149	0.966	1.717	1.52	0.922	1.024	1.168	1.364	2.634	2.063	2.18	1.408	1.873	1.748	1.699	1.675	1.534	1.393	2.216	1.992	2.015	1.202	1.586	1.764	1.757	1.47	1.917	2.224	2.306	2.006	1.527
LbrM_28_v4_62	1104073	1104513	LbrM2904_000586500.1:pep	ORTHOMCL242	term%3DSelR	0.592593	48	amplification	2.623	2.768	2.182	1.731	1.792	1.161	2.813	0.795	2.526	1.293	1.492	1.502	2.111	2.837	2.395	1.303	2.294	2.938	1.381	1.372	1.531	1.536	1.92	1.165	1.476	1.378	1.469	1.586	1.637	1.43	1.934	0.965	1.261	1.735	1.755	1.861	2.335	1.198	2.498	1.408	1.45
LbrM_09_v4_44	68371	68745	LbrM2904_000127500.1:pep	ORTHOMCL21	term%3DAutophagy	0.592593	48	deletions	0.486	0.429	0.479	0.657	0.552	0.563	0.793	0.723	0.647	0.427	0.738	0.49	0.443	0.445	0.26	0.392	0.661	0.445	0.401	0.533	0.545	0.355	0.359	0.296	0.399	0.251	0.323	0.399	0.394	0.269	0.318	0.273	0.297	0.353	0.337	0.349	0.272	0.427	0.417	0.195	0.362
LbrM_20_v4_69	350251	350880	LbrM2904_000323800.1:pep	ORTHOMCL285	term%3DUncharacterized	0.592593	48	deletions	0.451	0.394	0.255	0.439	0.379	0.429	0.392	0.398	0.467	0.428	0.431	0.401	0.387	0.392	0.337	0.351	0.408	0.401	0.377	0.322	0.368	0.415	0.408	0.352	0.424	0.474	0.335	0.356	0.347	0.375	0.333	0.358	0.464	0.37	0.379	0.437	0.398	0.521	0.426	0.362	0.425
LbrM_09_v4_44	452872	453249	LbrM2904_000139200.1:pep	ORTHOMCL31	term%3Dsurface	0.580247	47	amplification	2.283	1.983	5.244	2.284	2.177	2.199	2.091	2.402	2.314	1.965	1.887	1.744	2.084	2.253	6.116	1.796	1.955	2.479	2.064	0.813	0.632	1.323	1.448	1.936	1.516	1.367	1.711	1.166	1.844	1.592	1.471	1.555	2.112	1.675	1.463	1.383	1.405	1.418	4.928	1.587	2.249
LbrM_33_v4_65	130992	133106	LbrM2904_000740900.1:pep	ORTHOMCL23	term%3Dheat	0.580247	47	amplification	1.684	1.601	2.202	1.703	1.759	1.479	1.555	1.594	1.537	1.642	1.404	1.819	1.649	1.634	2.5	1.763	1.693	1.528	1.788	1.995	1.912	1.588	1.713	1.595	1.26	1.746	1.874	1.51	1.579	1.684	1.533	1.967	1.593	1.584	1.441	1.835	1.653	1.72	2.331	1.726	1.842
LbrM_03_v4_36	7145	7690	LbrM2904_000045000.1:pep	ORTHOMCL7435	term%3Dhypothetical	0.580247	47	amplification	2.382	1.873	1.34	2.097	2.622	2.303	1.898	2.053	2.159	2.354	1.668	2.287	2.756	1.929	1.67	2.444	2.839	1.859	1.755	1.817	1.531	1.477	1.683	1.532	1.612	1.635	1.892	2.115	1.816	1.549	1.594	1.429	1.667	1.849	1.795	1.626	1.981	2.075	1.024	1.918	1.531
LbrM_09_v4_44	460731	4631331	LbrM2904_000139600.1:pep	ORTHOMCL7298	term%3Dsurface	0.580247	47	deletions	0.329	0.366	0.804	0.311	0.307	0.334	0.378	0.336	0.357	0.284	0.292	0.254	0.288	0.373	0.953	0.289	0.23	0.325	0.246	0.229	0.262	1.201	1.296	0.215	1.357	1.54	0.243	1.197	0.696	1.178	1.164	0.955	1.658	1.604	0.79	1.299	1.635	1.299	0.267	0.78	1.12
LbrM_27_v4_60	1117765	1118010	LbrM2904_000555700.1:pep	ORTHOMCL193	term%3Dhypothetical	0.580247	47	deletions	0.275	0.313	0.716	0.438	0.474	0.39	0.204	0.558	0.288	0.631	0.325	0.435	0.412	0.204	0.702	0.411	0.492	0.233	0.432	0.509	0.643	0.423	0.342	0.496	0.434	0.587	0.415	0.359	0.337	0.49	0.508	0.377	0.399	0.231	0.454	0.421	0.332	0.341	0.579	0.465	0.245
LbrM_04_v4_39	83252	84820	LbrM2904_000057600.1:pep	ORTHOMCL9	term%3Dhypothetical	0.567901	46	amplification	1.619	1.41	1.584	1.743	2.363	0.935	1.208	1.352	1.347	1.034	1.239	1.051	1.499	1.565	0.953	0.966	1.026	1.502	2.383	2.169	2.316	1.502	1.671	1.612	1.699	1.759	1.506	1.564	2.088	1.97	1.688	1.119	1.464	1.728	1.717	1.533	1.882	1.984	1.9	1.829	1.581
LbrM_10_v4_47	204741	206495	LbrM2904_000150400.1:pep	ORTHOMCL1	term%3DGP63%2C	0.567901	46	amplification	1.802	1.82	1.912	1.737	1.72	1.658	1.732	1.657	1.752	2.017	2.004	2.123	1.468	1.726	2.028	1.85	1.667	1.852	1.72	2.071	2.01	1.265	1.912	1.322	1.09	1.199	1.88	1.772	1.937	1.516	0.89	1.387	2.239	1.93	1.244	0.065	2.474	1.96	1.934	2.089	0.716
LbrM_10_v4_47	277374	279053	LbrM2904_000153100.1:pep	ORTHOMCL1	term%3DGP63%2C	0.567901	46	deletions	0.42	0.538	0.69	0.471	0.384	0.357	0.474	0.039	0.382	0.403	0.839	0.228	0.404	0.399	0.428	0.278	0.387	0.438	0.375	0.563	0.608	0.489	0.261	0.084	0.115	0.266	0.161	0.483	0.568	0.107	0.445	0.311	0.16	0.34	0.175	0.152	0.471	0.151	0.498	0.2	0.143
LbrM_32_v4_66	2	4166	LbrM2904_000694000.1:pep	ORTHOMCL0	term%3DTATE	0.567901	46	deletions	0.591	0.44	0.491	0.3	0.478	0.227	0.428	0.399	0.419	0.482	0.326	0.909	0.693	0.466	0.485	0.854	1.044	0.448	0.354	0.476	0.546	0.479	0.331	0.312	0.422	0.302	0.402	0.276	0.412	0.409	0.366	0.262	0.334	0.44	0.35	0.248	0.319	0.472	0.354	0.32	0.375
LbrM_35_v4_68	2406208	2407902	LbrM2904_000901700.1:pep	ORTHOMCL22	term%3Dglucose	0.555556	45	deletions	0.4	0.441	0.427	0.362	0.478	0.433	0.441	0.396	0.395	0.409	0.457	0.459	0.374	0.427	0.401	0.354	0.442	0.432	0.39	0.498	0.375	0.421	0.507	0.392	0.395	0.452	0.374	0.34	0.408	0.326	0.448	0.421	0.4	0.418	0.425	0.453	0.41	0.411	0.372	0.45	0.467
LbrM_33_v4_65	148820	149959	LbrM2904_000741400.1:pep	ORTHOMCL23	term%3Dheat	0.54321	44	amplification	1.653	1.577	1.862	1.639	1.899	1.498	1.572	1.659	1.537	1.478	1.356	1.913	1.672	1.73	1.785	1.807	1.587	1.579	1.49	2.066	2.038	1.48	1.796	1.83	1.302	1.886	1.643	1.602	1.731	1.567	1.584	2.233	1.593	1.65	1.467	1.721	1.701	1.65	1.885	1.807	1.777
LbrM_33_v4_65	1553817	1555706	LbrM2904_000777100.1:pep	ORTHOMCL0	term%3DTATE	0.530864	43	deletions	1.035	0.783	0.483	0.509	1.04	0.442	0.702	0.705	0.666	0.551	0.52	1.05	1.329	0.79	0.379	1.088	1.111	0.764	0.477	0.309	0.302	0.431	0.193	0.288	0.32	0.279	0.411	0.209	0.433	0.431	0.383	0.213	0.275	0.429	0.469	0.397	0.437	0.421	0.326	0.513	0.477
LbrM_29_v4_61	555394	555660	LbrM2904_000605900.1:pep	ORTHOMCL343	term%3Dhypothetical	0.518519	42	deletions	0.326	0.469	0.401	0.427	0.42	0.268	0.42	0.329	0.3	0.497	0.406	0.346	0.183	0.432	0.349	0.401	0.373	0.37	0.529	0.455	0.351	0.358	0.505	0.417	0.489	0.454	0.481	0.401	0.436	0.468	0.49	0.394	0.462	0.461	0.457	0.442	0.339	0.471	0.444	0.429	0.442
LbrM_18_v4_54	553741	554691	LbrM2904_000293200.1:pep	ORTHOMCL87	term%3Dmitochondrial	0.506173	41	amplification	1.728	1.565	1.787	1.331	1.416	1.498	1.455	1.302	1.617	1.303	1.474	1.498	1.585	1.585	2.021	1.546	1.291	1.678	1.872	1.689	1.812	1.643	1.541	1.607	1.627	1.574	1.304	1.615	1.579	1.652	1.559	1.485	1.41	1.724	1.606	1.656	1.733	1.684	1.834	1.828	1.792
LbrM_33_v4_65	141686	143800	LbrM2904_000741200.1:pep	ORTHOMCL23	term%3Dheat	0.506173	41	amplification	1.607	1.577	1.952	1.926	1.959	1.651	1.371	1.58	1.474	1.502	1.325	1.95	1.672	1.634	2.076	1.85	1.852	1.517	1.579	2.494	2.315	1.346	1.989	1.595	1.452	2.049	1.874	1.533	1.553	1.449	1.405	2.1	1.483	1.452	1.494	1.683	1.62	1.545	1.919	1.591	1.678
LbrM_34_v4_67	1384530	1385195	LbrM2904_000814400.1:pep	ORTHOMCL206	term%3Dpre-rRNA-processing	0.481481	39	amplification	2.252	2.089	2.371	2.01	1.791	1.082	2.049	2.608	2.184	1.466	3.397	1.949	2.159	2.164	1.323	2.202	2.935	2.068	1.486	1.146	1.104	2.028	1.175	1.726	1.905	2.085	1.355	1.353	1.597	1.161	1.725	1.595	1.353	1.379	1.511	2.731	1.028	2.291	1.39	1.282	1.336
LbrM_34_v4_67	1386067	1387353	LbrM2904_000814500.1:pep	ORTHOMCL207	term%3Dhypothetical	0.481481	39	amplification	1.993	1.998	2.672	1.763	1.771	0.989	2.032	2.31	1.953	1.667	3.059	1.763	2.09	2.044	1.962	2.051	2.652	1.952	1.516	1.051	1.054	2.028	1.426	1.491	1.722	2.04	1.129	1.2	1.623	1.082	1.568	1.726	1.261	1.265	1.494	2.559	1.221	2.256	1.859	1.522	1.287
LbrM_22_v4_51	557477	559384	LbrM2904_000422600.1:pep	ORTHOMCL255	term%3DPutative	0.481481	39	deletions	0.396	0.405	0.548	0.454	0.468	0.36	0.383	0.458	0.398	0.456	0.427	0.427	0.41	0.429	0.552	0.47	0.379	0.396	0.423	0.441	0.453	0.409	0.475	0.396	0.512	0.405	0.436	0.468	0.451	0.42	0.399	0.432	0.474	0.407	0.474	0.447	0.43	0.421	0.545	0.461	0.403
LbrM_33_v4_65	1468835	1469968	LbrM2904_000774300.1:pep	ORTHOMCL7	term%3DFlagellar	0.481481	39	deletions	0.417	0.403	0.627	0.382	0.56	0.307	0.368	0.405	0.38	0.645	0.363	0.525	0.504	0.422	0.312	0.501	0.45	0.464	0.268	0.499	0.604	0.404	0.359	0.575	0.448	0.396	0.334	0.372	0.331	0.353	0.256	0.239	0.398	0.512	0.486	0.359	0.47	0.386	0.463	0.486	0.395
LbrM_34_v4_67	1364749	1366029	LbrM2904_000813900.1:pep	ORTHOMCL211	term%3Dhypothetical	0.469136	38	amplification	1.993	1.998	2.371	1.995	1.673	0.914	1.934	2.271	1.938	1.592	2.89	1.949	1.952	2.058	1.675	1.943	2.446	2.073	1.427	0.908	0.903	2.002	1.203	1.543	1.957	1.86	1.229	1.107	1.52	0.964	1.621	1.595	1.279	1.265	1.511	2.693	0.98	2.188	1.559	1.549	1.222
LbrM_34_v4_67	1366689	1367585	LbrM2904_000814000.1:pep	ORTHOMCL210	term%3Dzinc	0.469136	38	amplification	2.252	2.181	2.76	2.18	1.732	0.989	2.049	2.53	2.107	1.654	3.013	2.134	2.113	2.138	1.807	1.813	2.729	1.912	1.486	1.003	1.129	2.002	1.343	1.517	1.983	1.83	1.43	1.261	1.572	1.043	1.725	1.699	1.131	1.265	1.633	2.769	1.157	2.48	1.821	1.389	1.401
LbrM_34_v4_67	1426481	1427767	LbrM2904_000815600.1:pep	ORTHOMCL207	term%3Dhypothetical	0.469136	38	amplification	2.191	2.25	2.389	1.84	1.751	0.933	2.065	2.219	2.03	1.679	2.829	2.097	2.021	2.031	1.455	2.051	2.755	2.204	1.397	0.931	0.853	2.002	1.175	1.282	1.931	1.89	1.204	1.2	1.391	1.004	1.751	1.778	1.205	1.298	1.633	2.559	0.932	2.325	1.427	1.496	1.353
LbrM_28_v4_62	14286	18356	LbrM2904_000556200.1:pep	ORTHOMCL0	term%3DTATE	0.469136	38	deletions	1.178	0.943	0.528	0.702	1.38	0.452	0.926	0.795	0.907	0.84	0.578	1.07	1.555	0.973	0.338	1.086	0.819	0.916	0.51	0.319	0.306	0.339	0.167	0.397	0.322	0.285	0.258	0.124	0.435	0.397	0.397	0.241	0.301	0.472	0.452	0.47	0.329	0.375	0.426	0.542	0.55
LbrM_19_v4_52	352901	353257	LbrM2904_000306900.1:pep	ORTHOMCL289	term%3DATG8/AUT7/APG8/PAZ2%2C	0.45679	37	amplification	2.265	2.426	2.321	0.824	1.219	1.472	1.803	1.285	1.567	2.532	1.73	2.153	2.167	2.583	1.28	2.042	0.955	2.337	0.939	2.328	2.191	1.205	1.657	1.55	1.934	0.921	1.841	1.272	2.334	1.412	1.299	1.232	1.028	1.289	1.848	1.197	1.05	1.12	1.804	1.03	1.394
LbrM_34_v4_67	1406312	1407592	LbrM2904_000815100.1:pep	ORTHOMCL211	term%3Dhypothetical	0.45679	37	amplification	2.054	2.021	2.495	1.887	1.751	0.97	2.032	2.18	2.015	1.541	3.09	1.875	1.952	2.098	1.521	1.986	2.523	2.083	1.367	1.051	1.003	2.002	1.287	1.465	2.036	2.01	1.154	1.353	1.469	1.063	1.751	1.804	1.372	1.298	1.546	2.502	1.012	2.067	1.746	1.416	1.255
LbrM_33_v4_65	1447423	1449048	LbrM2904_000773500.1:pep	ORTHOMCL7	term%3DFlagellar	0.45679	37	deletions	0.51	0.498	0.412	0.406	0.56	0.326	0.418	0.522	0.444	0.469	0.394	0.581	0.55	0.586	0.424	0.609	0.344	0.485	0.328	0.428	0.503	0.404	0.359	0.444	0.47	0.279	0.282	0.372	0.331	0.392	0.307	0.372	0.44	0.479	0.452	0.34	0.389	0.369	0.308	0.486	0.378
LbrM_10_v4_47	272116	273843	LbrM2904_000152900.1:pep	ORTHOMCL1	term%3DGP63%2C	0.45679	37	deletions	0.42	0.487	0.496	0.422	0.405	0.525	0.456	0.194	0.364	0.424	0.582	0.351	0.383	0.399	0.451	0.338	0.411	0.416	0.407	0.614	0.582	0.776	0.406	0.197	0.287	0.4	0.295	0.612	0.568	0.278	0.334	0.396	0.355	0.518	0.369	0.325	0.69	0.433	0.555	0.172	0.358
LbrM_33_v4_65	145254	147368	LbrM2904_000741300.1:pep	ORTHOMCL23	term%3Dheat	0.444444	36	amplification	1.592	1.542	1.737	1.783	1.699	1.613	1.505	1.502	1.442	1.419	1.356	1.744	1.558	1.58	1.897	1.676	1.667	1.507	1.669	2.185	2.265	1.265	1.906	1.49	1.302	2.026	1.668	1.602	1.604	1.508	1.431	2.074	1.552	1.502	1.32	1.721	1.556	1.387	1.679	1.618	1.678
LbrM_34_v4_67	1381295	1383541	LbrM2904_000814300.1:pep	ORTHOMCL106	term%3Dhypothetical	0.444444	36	amplification	2.267	2.193	2.743	1.763	1.594	1.026	2.13	2.206	2.092	1.567	2.952	1.912	2.021	1.924	1.587	1.878	2.626	2.184	1.367	1.099	1.029	1.87	1.147	1.543	2.009	1.92	1.229	1.2	1.391	1.043	1.777	1.856	1.224	1.346	1.511	2.598	1.061	2.119	1.671	1.496	1.353
LbrM_34_v4_67	1361459	1363675	LbrM2904_000813800.1:pep	ORTHOMCL212	term%3Dhypothetical	0.444444	36	amplification	2.054	2.124	2.69	1.917	1.594	0.896	1.885	2.245	1.922	1.567	2.782	1.856	1.883	2.124	1.962	2.029	2.523	2.103	1.427	1.027	1.003	1.949	1.287	1.491	1.853	1.95	1.255	1.138	1.366	1.043	1.83	1.804	1.261	1.33	1.459	2.54	1.044	2.153	1.634	1.576	1.255
LbrM_10_v4_47	258736	2604631	LbrM2904_000152400.1:pep	ORTHOMCL1	term%3DGP63%2C	0.444444	36	deletions	0.513	0.487	0.938	0.479	0.364	0.378	0.574	0.142	0.59	0.484	0.977	0.281	0.553	0.485	0.541	0.358	0.387	0.586	0.469	0.742	0.846	0.661	0.319	0.141	0.143	0.3	0.43	0.548	0.62	0.235	0.473	0.368	0.231	0.357	0.253	0.282	0.412	0.264	0.584	0.229	0.411
LbrM_20_v4_69	1302086	1302655	LbrM2904_000348600.1:pep	ORTHOMCL161	term%3Damastin-like	0.444444	36	deletions	0.693	0.717	0.537	0.52	0.569	0.488	0.665	0.494	0.773	0.563	0.511	0.702	0.653	0.686	0.921	0.678	0.649	0.687	0.754	0.396	0.315	0.581	0.467	0.569	0.424	0.506	0.283	0.421	0.374	0.588	0.61	0.386	0.386	0.538	0.451	0.477	0.48	0.269	0.387	0.334	0.391
LbrM_34_v4_67	1369219	1373187	LbrM2904_000814100.1:pep	ORTHOMCL209	term%3Dstructural	0.432099	35	amplification	2.1	2.158	2.477	1.809	1.732	0.933	2.016	2.193	1.907	1.604	2.952	1.856	2.021	2.124	1.741	1.921	2.472	2.083	1.427	0.979	1.029	2.081	1.315	1.439	1.905	1.89	1.305	1.323	1.494	1.063	1.647	1.726	1.279	1.281	1.494	2.521	1.061	2.274	1.615	1.389	1.271
LbrM_15_v4_46	190115	190549	LbrM2904_000231400.1:pep	ORTHOMCL20	term%3Dhypothetical	0.432099	35	amplification	1.748	2.011	1.829	1.116	1.106	1.302	1.712	1.405	1.696	1.5	1.08	1.524	1.758	1.914	1.787	1.466	0.775	2.028	1.693	1.845	1.735	1.483	1.411	1.591	1.595	1.346	1.158	1.294	1.257	1.748	1.104	1.656	1.525	1.924	1.352	1.605	1.664	1.543	1.976	1.196	1.928
LbrM_20_v4_69	1297484	1298053	LbrM2904_000348400.1:pep	ORTHOMCL161	term%3Damastin-like	0.432099	35	deletions	0.548	0.657	0.546	0.472	0.675	0.488	0.631	0.522	0.773	0.465	0.591	0.662	0.701	0.728	0.831	0.584	0.649	0.644	0.659	0.371	0.42	0.581	0.467	0.461	0.318	0.601	0.335	0.486	0.347	0.567	0.61	0.414	0.367	0.454	0.596	0.457	0.53	0.359	0.31	0.39	0.34
LbrM_28_v4_62	1092735	1094381	LbrM2904_000586000.1:pep	ORTHOMCL243	term%3Dmembrane-bound	0.419753	34	amplification	2.608	2.611	2.112	1.404	1.483	0.984	2.401	0.623	2.413	1.138	1.139	1.052	2.042	2.725	2.318	1.129	1.939	2.559	1.291	1.152	1.582	1.446	1.392	1.007	1.342	1.045	1.16	1.493	1.202	1.271	1.748	1.126	1.224	1.718	1.501	1.724	2.17	1.091	2.424	1.3	1.333
LbrM_33_v4_65	138127	140238	LbrM2904_000741100.1:pep	ORTHOMCL23	term%3Dheat	0.419753	34	amplification	1.53	1.47	1.952	1.544	1.719	1.536	1.371	1.567	1.236	1.337	1.309	1.594	1.512	1.539	1.964	1.546	1.587	1.301	1.251	2.066	2.139	1.319	1.823	1.49	1.302	1.932	1.771	1.486	1.655	1.489	1.329	1.861	1.483	1.386	1.372	1.532	1.475	1.545	1.851	1.753	1.612
LbrM_02_v4_37	284459	285445	LbrM2904_000042000.1:pep	ORTHOMCL0	term%3DTATE	0.407407	33	amplification	2.041	1.92	1.399	1.606	1.506	1.476	2.054	1.896	1.788	1.641	1.312	1.493	1.934	1.942	1.386	1.525	2.428	2.016	1.934	1.863	1.77	1.466	1.576	1.241	1.64	1.322	1.657	1.32	1.447	1.526	1.294	1.651	1.389	1.635	1.627	1.761	1.434	1.575	1.303	1.652	1.288
LbrM_34_v4_67	1408252	1409148	LbrM2904_000815200.1:pep	ORTHOMCL210	term%3Dzinc	0.407407	33	amplification	1.993	1.837	2.442	1.825	1.476	0.896	1.852	2.193	1.922	1.416	2.752	1.875	1.86	1.911	1.653	1.727	2.42	1.962	1.397	0.908	0.953	1.896	1.175	1.543	1.722	1.71	1.104	1.138	1.366	1.063	1.594	1.595	1.168	1.298	1.494	2.254	0.964	2.205	1.427	1.416	1.157
LbrM_20_v4_69	1292880	1293449	LbrM2904_000348200.1:pep	ORTHOMCL161	term%3Damastin-like	0.407407	33	deletions	0.596	0.669	0.491	0.602	0.401	0.585	0.768	0.494	0.724	0.538	0.495	0.722	0.653	0.714	1.033	0.631	0.673	0.708	0.722	0.272	0.42	0.443	0.583	0.569	0.424	0.411	0.361	0.583	0.293	0.547	0.527	0.331	0.348	0.521	0.451	0.516	0.514	0.305	0.349	0.362	0.408
LbrM_33_v4_65	1418381	1425298	LbrM2904_000773000.1:pep	ORTHOMCL7	term%3DFlagellar	0.407407	33	deletions	0.464	0.462	0.43	0.398	0.56	0.288	0.385	0.379	0.38	0.528	0.442	0.525	0.481	0.518	0.491	0.544	0.45	0.485	0.298	0.475	0.503	0.296	0.332	0.523	0.47	0.373	0.321	0.325	0.356	0.372	0.256	0.266	0.522	0.528	0.521	0.34	0.535	0.369	0.446	0.432	0.345
LbrM_35_v4_68	2409742	2411436	LbrM2904_000901800.1:pep	ORTHOMCL22	term%3Dglucose	0.407407	33	deletions	0.415	0.464	0.427	0.362	0.419	0.415	0.392	0.422	0.468	0.421	0.488	0.401	0.398	0.478	0.49	0.443	0.338	0.442	0.48	0.403	0.375	0.526	0.45	0.392	0.5	0.392	0.449	0.37	0.382	0.288	0.421	0.395	0.43	0.466	0.442	0.453	0.489	0.493	0.46	0.423	0.483
LbrM_34_v4_67	1410805	1414773	LbrM2904_000815300.1:pep	ORTHOMCL209	term%3Dstructural	0.395062	32	amplification	2.115	2.124	2.53	1.856	1.751	0.896	1.967	2.219	1.969	1.491	2.875	1.875	1.86	2.138	1.631	1.835	2.395	2.043	1.457	0.979	1.003	1.896	1.203	1.439	1.879	1.83	1.229	1.2	1.366	1.004	1.621	1.621	1.187	1.2	1.476	2.426	0.996	2.256	1.577	1.496	1.222
LbrM_34_v4_67	1428639	1429304	LbrM2904_000815700.1:pep	ORTHOMCL206	term%3Dpre-rRNA-processing	0.395062	32	amplification	1.963	1.963	1.955	1.956	1.614	0.942	1.852	2.121	1.938	1.567	2.537	1.652	1.975	1.804	1.609	1.705	2.111	2.063	1.367	0.86	1.041	1.87	1.147	1.413	1.801	2.04	1.154	1.077	1.314	0.925	1.333	1.699	1.149	1.281	1.389	2.349	0.932	2.188	1.596	1.309	1.092
LbrM_11_v4_48	633200	637389	LbrM2904_000180900.1:pep	ORTHOMCL0	term%3DTATE	0.395062	32	deletions	0.727	0.556	0.567	0.538	0.795	0.55	0.526	0.55	0.544	0.614	0.386	0.685	0.802	0.569	0.452	0.856	1.131	0.417	0.579	0.421	0.396	0.382	0.234	0.259	0.331	0.29	0.549	0.297	0.403	0.364	0.444	0.367	0.314	0.68	0.369	0.322	0.502	0.369	0.357	0.566	0.395
LbrM_34_v4_67	1403022	1405238	LbrM2904_000815000.1:pep	ORTHOMCL212	term%3Dhypothetical	0.382716	31	amplification	2.009	1.963	2.318	1.794	1.535	0.858	1.868	2.219	1.83	1.429	2.813	1.782	1.906	2.031	1.653	1.813	2.395	1.942	1.367	0.931	0.928	1.923	1.147	1.386	1.879	1.74	1.104	1.23	1.314	0.945	1.594	1.516	1.224	1.168	1.424	2.407	0.9	2.136	1.596	1.309	1.222
LbrM_10_v4_47	216363	218117	LbrM2904_000150800.1:pep	ORTHOMCL1	term%3DGP63%2C	0.382716	31	amplification	1.336	1.525	2.071	1.737	1.599	1.364	1.367	1.23	1.44	1.143	1.85	0.912	1.255	1.484	3.854	0.975	0.918	1.556	1.345	1.56	1.666	1.322	1.883	1.378	0.66	0.566	2.149	3.157	1.782	1.046	0.528	2.462	1.972	2.323	0.797	0.043	3.551	2.167	2.623	2.89	0.483
LbrM_34_v4_67	1430293	1432539	LbrM2904_000815800.1:pep	ORTHOMCL106	term%3Dhypothetical	0.382716	31	amplification	1.902	1.871	2.265	1.84	1.594	0.877	1.835	2.128	1.892	1.379	2.736	1.8	1.952	1.87	1.763	1.835	2.343	1.872	1.249	0.955	0.878	1.844	1.203	1.308	1.722	1.83	1.229	1.107	1.314	0.886	1.542	1.569	1.242	1.022	1.355	2.235	1.044	2.274	1.784	1.603	1.173
LbrM_15_v4_46	195713	196147	LbrM2904_000232000.1:pep	ORTHOMCL20	term%3Dhypothetical	0.37037	30	amplification	1.718	1.801	1.863	1.184	1.242	1.243	1.572	1.455	1.562	1.481	1.08	1.558	1.631	1.955	1.722	1.504	0.968	1.849	1.753	1.271	1.408	1.395	1.275	1.432	1.568	1.242	1.312	1.355	1.374	1.627	1.002	1.656	1.601	1.889	1.37	1.373	1.664	1.543	1.609	1.467	2.156
LbrM_29_v4_61	420064	421185	LbrM2904_000603200.1:pep	ORTHOMCL83	term%3Dribosomal	0.37037	30	amplification	1.241	1.308	2.077	1.361	1.379	1.189	1.175	1.203	1.231	2.077	1.218	1.878	1.259	1.187	1.374	1.838	1.573	1.326	1.353	1.414	1.554	1.638	1.535	1.382	1.107	1.756	1.316	2.222	1.386	1.657	1.522	1.367	1.608	2.091	1.494	1.808	1.79	1.972	1.701	1.875	1.769
LbrM_35_v4_68	1356999	1358393	LbrM2904_000872900.1:pep	ORTHOMCL134	term%3Dpolyubiquitin%2C	0.358025	29	amplification	1.814	1.732	1.193	2.007	2.312	1.336	1.535	1.596	1.418	2.427	1.113	1.166	1.755	1.81	1.359	1.261	1.065	1.777	1.471	1.138	1.175	1.474	1.098	1.28	1.526	1.478	1.097	0.803	0.969	0.845	0.922	1.079	0.83	1.913	1.818	1.076	1.64	1.463	1.558	1.27	1.802
LbrM_09_v4_44	80720	81094	LbrM2904_000128400.1:pep	ORTHOMCL321	term%3DATG8/AUT7/APG8/PAZ2%2C	0.358025	29	amplification	1.851	1.591	1.95	0.727	1.513	1.001	1.172	1.33	1.174	1.503	0.926	2.234	1.818	1.535	1.559	2.084	1.351	1.41	1.325	2.159	1.94	1.31	1.599	1.667	1.703	2.074	1.159	1.535	1.114	1.385	1.228	1.336	0.925	1.393	1.551	1.578	1.396	1.606	1.868	1.643	1.207
LbrM_15_v4_46	188249	188683	LbrM2904_000231200.1:pep	ORTHOMCL20	term%3Dhypothetical	0.358025	29	amplification	1.792	1.974	1.35	1.066	1.029	1.341	1.642	1.331	1.646	1.607	1.163	1.473	1.652	1.803	1.313	1.466	0.664	1.891	1.664	1.496	1.559	1.328	1.275	1.296	1.49	1.294	1.235	1.14	1.327	1.768	1.13	1.602	1.714	1.924	1.352	1.373	1.58	1.489	1.591	1.386	1.96
LbrM_28_v4_62	20909	25083	LbrM2904_000556300.1:pep	ORTHOMCL0	term%3DTATE	0.358025	29	deletions	0.801	0.568	0.546	0.441	0.721	0.452	0.652	0.57	0.47	0.879	0.369	0.977	0.928	0.584	0.292	1.064	1.147	0.6	0.45	0.564	0.638	0.429	0.417	0.397	0.429	0.333	0.361	0.435	0.435	0.536	0.424	0.322	0.414	0.505	0.452	0.431	0.46	0.447	0.463	0.433	0.433
LbrM_04_v4_39	408615	4096281	LbrM2904_000067100.1:pep	ORTHOMCL329	term%3Dacyltransferase-like	0.358025	29	deletions	0.826	0.765	1.373	0.67	0.894	1.309	0.729	0.434	0.754	1.673	1.113	1.848	0.847	0.828	0.257	1.816	0.399	0.716	0.564	0.344	0.381	0.399	0.576	0.464	0.978	0.251	0.383	0.367	0.747	0.476	0.735	0.364	0.407	1.048	0.399	0.462	0.453	1.04	0.258	0.354	0.701
LbrM_10_v4_47	233862	235631	LbrM2904_000151500.1:pep	ORTHOMCL1	term%3DGP63%2C	0.345679	28	amplification	1.569	1.538	1.77	1.266	1.336	1.175	1.367	1.346	1.509	1.506	1.473	1.456	1.362	1.555	1.961	1.552	1.232	1.688	1.47	1.534	1.561	1.207	1.651	1.997	1.405	1.232	1.074	1.257	1.886	1.302	1.585	1.302	1.688	1.635	1.205	1.389	1.649	1.734	2.298	1.345	1.431
LbrM_29_v4_61	422407	423528	LbrM2904_000603300.1:pep	ORTHOMCL83	term%3Dribosomal	0.345679	28	amplification	1.318	1.162	1.99	1.409	1.359	1.15	1.208	1.077	1.2	2	1.156	1.805	1.19	1.214	1.417	2.007	1.6	1.347	1.5	1.438	1.428	1.485	1.591	1.591	1.082	1.907	1.265	2.16	1.438	1.755	1.419	1.262	1.626	2.289	1.459	1.692	1.774	1.902	1.719	1.822	1.703
LbrM_09_v4_44	279446	280393	LbrM2904_000134200.1:pep	ORTHOMCL91	term%3Dhypothetical	0.345679	28	amplification	1.459	1.376	1.95	1.609	1.595	1.668	1.226	0.555	1.276	2.509	1.398	1.508	1.353	1.32	2.836	1.507	2.329	1.41	2.495	2.133	2.049	1.01	1.131	0.941	2.501	2.011	0.943	2.67	1.438	0.662	0.953	1.309	1.03	2.045	0.849	1.173	1.192	1.094	1.618	1.448	1.862
LbrM_10_v4_47	256416	257573	LbrM2904_000152300.1:pep	ORTHOMCL1	term%3DGP63%2C	0.345679	28	deletions	0.404	0.449	0.584	0.487	0.384	0.378	0.437	0.583	0.442	0.43	0.625	0.439	0.362	0.414	0.518	0.438	0.435	0.46	0.375	0.537	0.529	0.546	0.377	0.197	0.229	0.533	0.591	0.387	0.517	0.32	0.501	0.311	0.338	0.482	0.505	0.434	0.471	0.349	0.421	0.257	0.456
LbrM_09_v4_44	72480	72854	LbrM2904_000127800.1:pep	ORTHOMCL21	term%3DAutophagy	0.345679	28	deletions	0.58	0.467	0.855	0.536	0.654	0.479	0.559	0.581	0.528	0.538	0.48	0.509	0.466	0.56	0.628	0.537	0.374	0.423	0.401	0.686	0.523	0.491	0.441	0.592	0.612	0.566	0.62	0.675	0.394	0.351	0.318	0.518	0.401	0.458	0.381	0.405	0.392	0.53	0.55	0.78	0.465
LbrM_28_v4_62	29269	31158	LbrM2904_000556400.1:pep	ORTHOMCL0	term%3DTATE	0.333333	27	deletions	0.66	0.496	0.352	0.392	0.721	0.354	0.497	0.49	0.47	0.711	0.257	0.864	0.719	0.598	0.246	0.858	0.983	0.463	0.48	0.441	0.485	0.52	0.501	0.344	0.51	0.285	0.412	0.529	0.384	0.457	0.583	0.322	0.471	0.657	0.488	0.529	0.608	0.51	0.389	0.542	0.5
LbrM_20_v4_69	1295939	1296505	LbrM2904_000348300.1:pep	ORTHOMCL190	term%3Dhypothetical	0.333333	27	deletions	0.902	0.86	0.765	0.472	0.675	0.41	0.734	0.549	0.644	0.624	0.479	0.722	0.773	0.812	1.37	0.631	0.697	0.761	0.691	0.421	0.341	0.498	0.437	0.542	0.398	0.443	0.438	0.551	0.293	0.628	0.583	0.276	0.386	0.589	0.596	0.516	0.563	0.431	0.426	0.362	0.475
LbrM_10_v4_47	230945	232714	LbrM2904_000151400.1:pep	ORTHOMCL1	term%3DGP63%2C	0.320988	26	amplification	1.383	1.551	2.071	1.363	1.376	1.28	1.458	1.359	1.336	1.519	1.439	1.527	1.575	1.491	2.006	1.651	1.257	1.633	1.47	1.611	1.534	1.265	1.622	2.081	1.52	1.299	1.316	1.224	1.937	1.345	1.585	1.274	1.688	1.769	1.419	1.519	1.75	1.752	2.451	1.259	1.449
LbrM_35_v4_68	1351756	1356786	LbrM2904_000872800.1:pep	ORTHOMCL134	term%3Dpolyubiquitin%2C	0.320988	26	amplification	1.66	1.584	1.069	1.841	2.292	1.192	1.453	1.596	1.447	1.956	1.494	1.949	1.498	1.59	1.315	2.058	1.403	1.616	1.231	1.612	1.7	1.289	1.633	1.646	1.368	1.357	1.621	1.42	0.969	1.325	1.422	1.658	1.291	1.559	1.631	1.774	1.656	1.479	1.292	1.959	2.559
LbrM_02_v4_37	69817	722551	LbrM2904_000037600.1:pep	ORTHOMCL19	term%3Dphosphoglycan	0.320988	26	deletions	1.16	1.205	1.349	0.881	1.24	0.291	1.174	0.961	1.192	1.089	0.837	2.299	1.269	1.24	1.197	2.22	0.95	1.137	0.328	0.405	0.354	0.866	0.965	0.818	0.849	1.201	0.362	1.605	0.819	0.314	0.684	0.275	0.295	0.29	0.874	0.859	0.981	0.307	0.779	0.318	1.468
LbrM_19_v4_52	682431	683510	LbrM2904_000315300.1:pep	ORTHOMCL92	term%3Dhypothetical	0.320988	26	deletions	0.403	0.578	0.518	0.387	0.61	0.327	0.495	0.549	0.455	0.63	0.458	0.688	0.613	0.466	0.309	0.613	0.628	0.516	0.688	0.506	0.483	0.428	0.457	0.489	0.381	0.508	0.473	0.413	0.398	0.43	0.583	0.493	0.463	0.401	0.411	0.519	0.457	0.523	0.455	0.529	0.499
LbrM_10_v4_47	239696	241465	LbrM2904_000151700.1:pep	ORTHOMCL1	term%3DGP63%2C	0.308642	25	amplification	1.523	1.563	2.054	1.282	1.356	1.28	1.404	1.372	1.37	1.519	1.405	1.474	1.404	1.555	1.871	1.373	1.305	1.523	1.501	1.586	1.455	1.294	1.796	1.8	1.52	1.365	1.289	1.321	1.86	1.324	1.418	1.302	1.492	1.805	1.438	1.215	1.649	1.715	2.068	1.202	1.413
LbrM_18_v4_54	550853	551803	LbrM2904_000293100.1:pep	ORTHOMCL87	term%3Dmitochondrial	0.308642	25	amplification	1.473	1.516	1.521	1.297	1.28	1.4	1.455	1.141	1.469	1.407	1.474	1.396	1.392	1.531	1.673	1.311	1.037	1.444	1.638	1.664	1.76	1.726	1.624	1.527	1.467	1.389	1.585	1.429	1.501	1.652	1.321	1.379	1.486	1.487	1.314	1.357	1.548	1.556	1.834	1.392	1.587
LbrM_31_v4_64	851038	853926	LbrM2904_000679800.1:pep	ORTHOMCL226	term%3Dmannosyltransferase-like	0.308642	25	amplification	1.795	1.92	2.496	1.934	1.972	1.196	1.78	1.16	1.835	1.402	1.09	1.042	2.123	1.865	2.286	1.035	1.349	1.925	1.279	1.293	1.24	1.859	2.032	1.114	1.468	1.647	1.593	1.761	1.764	1.612	0.796	1.398	1.42	1.469	1.077	1.711	1.321	1.485	1.903	1.794	1.234
LbrM_10_v4_47	242613	244382	LbrM2904_000151800.1:pep	ORTHOMCL1	term%3DGP63%2C	0.308642	25	amplification	1.383	1.538	1.77	1.25	1.194	1.154	1.367	1.294	1.37	1.56	1.422	1.369	1.383	1.441	2.096	1.432	1.232	1.578	1.595	1.496	1.534	1.236	1.767	1.968	1.463	1.199	1.316	1.224	1.86	1.238	1.502	1.472	1.688	1.626	1.361	1.432	1.733	1.734	2.202	1.23	1.521
LbrM_10_v4_47	286477	288195	LbrM2904_000153500.1:pep	ORTHOMCL1	term%3DGP63%2C	0.308642	25	deletions	0.482	0.487	0.531	0.438	0.344	0.357	0.492	0.427	0.52	0.524	0.6	0.351	0.468	0.514	0.451	0.338	0.483	0.592	0.438	0.384	0.317	0.517	0.203	0.366	0.344	0.566	0.403	0.387	0.439	0.448	0.584	0.34	0.409	0.393	0.447	0.542	0.421	0.509	0.345	0.372	0.572
LbrM_10_v4_47	283576	285447	LbrM2904_000153400.1:pep	ORTHOMCL1	term%3DGP63%2C	0.308642	25	deletions	0.42	0.41	0.885	0.568	0.587	0.504	0.419	0.401	0.399	0.444	0.463	0.404	0.362	0.385	0.586	0.358	0.459	0.504	0.5	0.435	0.476	0.517	0.29	0.281	0.373	0.599	0.537	0.451	0.491	0.448	0.528	0.509	0.373	0.429	0.525	0.499	0.488	0.415	0.402	0.401	0.635
LbrM_10_v4_47	236779	238548	LbrM2904_000151600.1:pep	ORTHOMCL1	term%3DGP63%2C	0.296296	24	amplification	1.523	1.64	2.054	1.282	1.336	1.196	1.44	1.346	1.249	1.533	1.422	1.369	1.447	1.541	1.983	1.452	1.232	1.622	1.408	1.534	1.772	1.322	1.448	1.94	1.463	1.232	1.235	1.16	1.679	1.302	1.474	1.274	1.688	1.608	1.302	1.432	1.784	1.752	2.068	1.287	1.485
LbrM_20_v4_69	415951	416823	LbrM2904_000325800.1:pep	ORTHOMCL5260	term%3Dubiquitin-conjugating	0.296296	24	amplification	1.37	1.637	1.657	1.642	1.476	1.522	1.519	1.552	1.61	1.628	1.645	1.425	1.474	1.484	1.595	1.636	1.562	1.469	1.633	1.634	1.523	1.577	1.633	1.653	1.22	1.581	1.598	1.361	1.441	1.439	1.498	1.544	1.623	1.648	1.679	1.569	1.524	1.526	1.685	1.586	1.766
LbrM_23_v4_56	480822	481091	LbrM2904_000439600.1:pep	ORTHOMCL4382	term%3Dorthologous	0.296296	24	deletions	0.376	0.391	0.428	0.402	0.403	0.481	0.354	0.352	0.479	0.265	0.54	0.374	0.437	0.337	0.556	0.413	0.37	0.475	0.645	0.544	0.47	0.441	0.561	0.604	0.539	0.348	0.506	0.542	0.304	0.52	0.502	0.593	0.509	0.378	0.71	0.381	0.414	0.533	0.588	0.529	0.384
LbrM_35_v4_68	2393756	2395450	LbrM2904_000901400.1:pep	ORTHOMCL22	term%3Dglucose	0.296296	24	deletions	0.43	0.43	0.517	0.377	0.498	0.397	0.424	0.435	0.468	0.433	0.518	0.44	0.538	0.465	0.446	0.531	0.442	0.432	0.48	0.403	0.425	0.421	0.591	0.522	0.526	0.513	0.499	0.37	0.433	0.384	0.448	0.474	0.461	0.466	0.527	0.51	0.473	0.51	0.496	0.45	0.434
LbrM_02_v4_37	260207	263356	LbrM2904_000041600.1:pep	ORTHOMCL2	term%3DRetrotransposable	0.283951	23	amplification	1.483	1.519	2.141	1.624	1.426	1.431	1.394	1.188	1.367	2.166	1.331	1.023	1.249	1.501	1.7	0.965	1.267	1.533	1.147	1.242	1.225	0.866	1.158	1.495	1.332	1.141	1.145	0.82	1.501	1.436	1.685	1.284	1.705	1.076	1.362	1.547	1.095	1.306	2.192	1.08	2.097
LbrM_15_v4_46	186383	186817	LbrM2904_000231000.1:pep	ORTHOMCL20	term%3Dhypothetical	0.283951	23	amplification	1.643	1.9	1.692	1.032	1.262	1.44	1.782	1.479	1.562	1.471	1.063	1.575	1.588	2.025	1.507	1.562	1.079	1.806	1.337	1.346	1.709	1.483	1.194	1.273	1.438	1.242	1.055	1.263	1.257	1.748	1.284	1.495	1.619	1.941	1.352	1.47	1.63	1.471	1.819	0.951	1.895
LbrM_35_v4_68	2463744	2465276	LbrM2904_000902900.1:pep	ORTHOMCL425	term%3Dpoly(A)-specific	0.271605	22	amplification	1.768	1.652	0.98	1.72	1.654	1.174	1.812	1.147	1.754	1.139	1.052	1.166	2.293	1.59	1.092	1.128	1.662	1.696	0.99	1.019	0.975	1.5	0.957	0.993	1.5	1.026	2.045	1.543	1.122	1.075	0.948	1.106	1.045	1.591	1.07	0.981	2.192	1.709	2.85	1.032	1.062
LbrM_33_v4_65	733859	735277	LbrM2904_000757200.1:pep	ORTHOMCL15	term%3Dpeptidase	0.271605	22	amplification	2.117	2.099	2.507	1.862	1.839	1.018	1.923	0.993	1.949	1.76	0.93	1.238	2.428	2.111	1.696	1.328	1.217	2.157	1.073	1.473	1.309	1.05	1.437	1.49	1.26	1.537	1.489	0.813	1.248	1.332	1.329	1.702	1.099	1.238	1.216	1.362	1.248	1.211	2.262	1.106	1.003
LbrM_09_v4_44	275700	276647	LbrM2904_000134000.1:pep	ORTHOMCL91	term%3Dhypothetical	0.271605	22	amplification	1.6	1.566	1.677	1.696	1.431	1.251	1.406	0.581	1.481	2.955	1.304	1.326	1.463	1.564	2.381	1.3	2.214	1.617	2.187	1.981	1.744	0.873	1.048	0.861	2.314	1.822	0.97	2.517	1.137	0.641	0.953	1.255	0.82	1.992	0.907	1.006	1.141	0.906	1.534	1.532	2.051
LbrM_09_v4_44	437290	437667	LbrM2904_000138600.1:pep	ORTHOMCL31	term%3Dsurface	0.271605	22	deletions	0.494	0.442	0.599	0.381	0.47	0.584	0.451	0.542	0.545	0.503	0.463	0.454	0.399	0.459	0.509	0.454	0.287	0.456	0.616	0.432	0.501	0.518	0.441	0.565	0.452	0.566	0.62	0.491	0.603	0.31	0.593	0.464	0.332	0.406	0.439	0.461	0.392	0.427	0.65	0.473	0.552
LbrM_11_v4_48	8473	12532	LbrM2904_000165000.1:pep	ORTHOMCL0	term%3DTATE	0.271605	22	deletions	0.924	0.704	0.876	0.583	0.908	0.532	0.683	0.574	0.66	0.772	0.482	0.817	1.062	0.722	0.57	0.945	1.465	0.51	0.564	0.456	0.482	0.398	0.379	0.276	0.401	0.29	0.524	0.318	0.463	0.471	0.511	0.42	0.282	0.561	0.424	0.335	0.439	0.369	0.481	0.566	0.45
LbrM_09_v4_44	446970	447347	LbrM2904_000138900.1:pep	ORTHOMCL31	term%3Dsurface	0.271605	22	deletions	0.392	0.423	0.65	0.415	0.552	0.625	0.487	0.478	0.596	0.548	0.446	0.418	0.521	0.61	0.563	0.31	0.402	0.434	0.431	0.432	0.567	0.491	0.469	0.726	0.532	0.408	0.566	0.368	0.626	0.496	0.423	0.491	0.532	0.458	0.439	0.461	0.426	0.41	0.642	0.585	0.483
LbrM_10_v4_47	207654	209408	LbrM2904_000150500.1:pep	ORTHOMCL1	term%3DGP63%2C	0.259259	21	amplification	1.476	1.615	1.806	1.834	1.659	1.07	1.513	1.049	1.787	1.802	1.953	1.562	1.49	1.541	2.524	1.651	1.402	1.501	1.282	1.176	1.032	1.322	1.419	1.097	0.918	0.733	1.826	1.418	1.55	1.665	0.973	1.557	1.635	1.34	1.03	0.651	1.632	1.621	1.379	2.06	0.841
LbrM_15_v4_46	507996	508334	LbrM2904_000239900.1:pep	ORTHOMCL5976	term%3D60S	0.259259	21	amplification	1.583	1.382	1.556	1.59	1.495	1.539	1.537	1.455	1.411	1.384	1.429	1.455	1.504	1.539	1.378	1.408	1.466	1.394	1.753	1.62	1.735	1.528	1.547	1.523	1.49	1.656	1.646	1.663	1.63	1.547	1.567	1.629	1.45	1.629	1.587	1.547	1.547	1.668	1.626	1.685	1.715
LbrM_09_v4_44	271956	272903	LbrM2904_000133800.1:pep	ORTHOMCL91	term%3Dhypothetical	0.259259	21	amplification	1.475	1.37	1.574	1.453	1.554	1.355	1.343	0.542	1.242	2.742	1.166	1.326	1.22	1.377	2.511	1.259	1.955	1.465	1.941	1.702	1.853	0.955	0.91	0.834	2.128	1.822	0.835	2.332	1.183	0.641	1.016	1.227	0.942	1.798	1.01	1.061	1.09	0.991	1.251	1.198	1.93
LbrM_31_v4_64	1139466	1139903	LbrM2904_000686000.1:pep	ORTHOMCL117	term%3Dadrenodoxin-like	0.259259	21	deletions	0.492	0.445	0.64	0.445	0.473	0.686	0.417	0.511	0.509	0.573	0.545	0.609	0.346	0.505	0.632	0.566	0.346	0.552	0.506	0.507	0.696	0.403	0.474	0.46	0.459	0.461	0.424	0.421	0.412	0.267	0.339	0.333	0.499	0.434	0.547	0.422	0.337	0.593	0.337	0.448	0.447
LbrM_28_v4_62	4288	8462	LbrM2904_000556000.1:pep	ORTHOMCL0	term%3DTATE	0.259259	21	deletions	0.785	0.629	0.546	0.457	0.783	0.472	0.549	0.543	0.551	0.905	0.353	1.052	0.974	0.626	0.307	1.021	1.147	0.579	0.45	0.539	0.612	0.429	0.417	0.371	0.456	0.333	0.412	0.342	0.435	0.477	0.45	0.322	0.452	0.505	0.434	0.392	0.493	0.465	0.481	0.433	0.5
LbrM_19_v4_52	360665	361021	LbrM2904_000307100.1:pep	ORTHOMCL5390	term%3DATG8/AUT7/APG8/PAZ2%2C	0.259259	21	deletions	0.543	0.629	0.393	0.336	0.413	0.368	0.513	0.536	0.505	0.67	0.543	0.618	0.744	0.762	0.353	0.694	0.327	0.68	0.156	0.683	0.783	0.321	0.457	0.571	0.572	0.349	0.552	0.318	0.822	0.286	0.477	0.438	0.308	0.366	0.467	0.339	0.271	0.299	0.638	0.362	1.481
LbrM_09_v4_44	424913	425860	LbrM2904_000138000.1:pep	ORTHOMCL7247	term%3Dsurface	0.246914	20	amplification	1.945	2.172	1.078	1.401	1.595	1.397	1.956	1.543	1.778	1.813	1.364	1.181	1.763	1.98	1.104	1.156	1.294	2.116	1.602	1.613	1.755	1.255	1.42	1.143	1.317	0.911	1.051	1.136	1.392	1.251	1.217	1.118	1.353	1.146	1.749	1.229	1.345	1.247	1.101	1.309	1.448
LbrM_08_v4_42	512684	514015	LbrM2904_000124700.1:pep	ORTHOMCL4	term%3Dbeta	0.246914	20	deletions	0.548	0.556	0.744	0.412	0.603	0.387	0.461	0.554	0.44	0.454	0.495	0.747	0.552	0.556	0.394	0.767	0.535	0.59	0.373	0.532	0.471	0.408	0.433	0.708	0.458	0.506	0.634	0.356	0.638	0.411	0.355	0.364	0.547	0.451	0.573	0.439	0.468	0.412	0.557	0.427	0.563
LbrM_12_v4_40	351695	352021	LbrM2904_000188100.1:pep	ORTHOMCL6392	term%3DProtein	0.246914	20	deletions	0.379	0.398	0.973	0.485	0.387	0.424	0.564	0.52	0.469	0.441	0.504	0.386	0.543	0.428	0.868	0.36	0.505	0.44	0.612	0.458	0.458	0.731	0.376	0.312	0.559	0.523	0.67	0.492	0.53	0.483	0.665	0.685	0.513	0.495	0.565	0.327	0.479	0.544	0.846	0.65	0.524
LbrM_08_v4_42	281965	282528	LbrM2904_000117900.1:pep	ORTHOMCL192	term%3DAmastin	0.234568	19	amplification	1.081	1.306	1.627	1.22	1.105	1.462	1.29	1.222	1.32	1.669	1.503	1.308	1.104	1.069	2.343	1.357	1.578	1.275	1.056	1.215	1.125	1.76	1.909	1.499	1.783	1.221	1.665	1.555	1.7	1.303	2.294	1.806	1.541	1.751	1.327	1.655	1.769	1.632	1.689	1.054	1.741
LbrM_09_v4_44	448937	449314	LbrM2904_000139000.1:pep	ORTHOMCL31	term%3Dsurface	0.234568	19	deletions	0.549	0.606	0.821	0.484	0.429	0.479	0.523	0.659	0.502	0.554	0.549	0.381	0.51	0.459	0.823	0.227	0.489	0.504	0.493	0.711	0.61	0.491	0.414	0.592	0.505	0.534	0.566	0.368	0.51	0.455	0.572	0.464	0.436	0.502	0.512	0.377	0.426	0.41	0.634	0.641	0.689
LbrM_10_v4_47	210591	212306	LbrM2904_000150600.1:pep	ORTHOMCL1	term%3DGP63%2C	0.234568	19	deletions	0.559	0.628	0.921	0.86	0.668	0.65	0.547	0.479	0.694	0.497	0.72	0.632	0.575	0.542	1.307	0.517	0.338	0.537	0.719	0.921	0.714	0.503	0.84	0.534	0.258	0.233	0.873	1.224	0.775	0.31	0.278	1.302	0.995	0.983	0.418	0.195	1.212	0.942	1.053	1.13	0.304
LbrM_19_v4_52	565313	567211	LbrM2904_000311300.1:pep	ORTHOMCL12	term%3Dglycerol	0.222222	18	amplification	1.381	1.446	2.017	1.63	1.809	1.819	1.326	1.21	1.314	1.795	1.204	1.57	1.182	1.341	1.655	1.511	1.31	1.427	1.252	1.063	1.07	1.553	1.286	1.332	1.308	1.016	1.289	1.431	1.3	1.248	1.273	1.177	1.456	1.411	1.381	2.055	1.286	1.456	2.041	1.225	1.291
LbrM_34_v4_67	1394187	1396133	LbrM2904_000814700.1:pep	ORTHOMCL41	term%3Dexpression-site	0.222222	18	amplification	1.643	1.653	1.858	1.546	1.417	0.634	1.573	1.985	1.707	1.128	2.644	1.503	1.585	1.697	1.389	1.554	2.163	1.67	1.249	0.621	0.502	1.659	1.063	1.334	1.566	1.65	1.054	0.892	1.211	0.748	1.255	1.229	0.927	0.957	1.164	2.044	0.803	1.877	1.314	1.122	1.092
LbrM_20_v4_69	1300543	1301109	LbrM2904_000348500.1:pep	ORTHOMCL190	term%3Dhypothetical	0.222222	18	deletions	0.806	0.86	0.837	0.618	0.548	0.566	0.785	0.522	0.628	0.673	0.543	0.702	0.967	0.896	1.303	0.795	0.721	0.814	0.722	0.421	0.315	0.609	0.437	0.596	0.371	0.601	0.335	0.454	0.374	0.608	0.527	0.386	0.425	0.589	0.578	0.457	0.596	0.485	0.716	0.362	0.475
LbrM_08_v4_42	482360	483691	LbrM2904_000123700.1:pep	ORTHOMCL4	term%3Dbeta	0.222222	18	deletions	0.595	0.491	0.71	0.478	0.623	0.409	0.461	0.63	0.458	0.403	0.46	0.645	0.679	0.513	0.482	0.708	0.407	0.512	0.466	0.481	0.523	0.386	0.492	0.708	0.41	0.572	0.687	0.421	0.558	0.354	0.328	0.364	0.53	0.487	0.401	0.538	0.52	0.412	0.593	0.37	0.58
LbrM_08_v4_42	479399	480730	LbrM2904_000123600.1:pep	ORTHOMCL4	term%3Dbeta	0.222222	18	deletions	0.627	0.634	0.779	0.511	0.562	0.409	0.571	0.567	0.458	0.444	0.442	0.747	0.658	0.556	0.526	0.708	0.458	0.59	0.404	0.506	0.497	0.365	0.472	0.627	0.482	0.55	0.529	0.421	0.584	0.439	0.355	0.364	0.481	0.523	0.458	0.518	0.486	0.377	0.575	0.399	0.563
LbrM_09_v4_44	66991	67365	LbrM2904_000127400.1:pep	ORTHOMCL21	term%3DAutophagy	0.222222	18	deletions	0.753	0.518	0.958	0.64	0.532	0.855	0.757	0.801	0.647	0.62	0.72	0.799	0.687	0.717	0.888	0.702	0.69	0.64	0.462	0.736	0.632	0.518	0.359	0.565	0.452	0.377	0.404	0.675	0.394	0.434	0.36	0.491	0.436	0.37	0.454	0.517	0.392	0.615	0.65	0.529	0.448
LbrM_08_v4_42	485321	486652	LbrM2904_000123800.1:pep	ORTHOMCL4	term%3Dbeta	0.222222	18	deletions	0.533	0.53	0.623	0.478	0.522	0.366	0.479	0.623	0.475	0.464	0.477	0.628	0.658	0.456	0.438	0.678	0.458	0.534	0.342	0.481	0.471	0.408	0.433	0.654	0.458	0.462	0.661	0.453	0.624	0.397	0.437	0.392	0.464	0.487	0.439	0.518	0.468	0.394	0.521	0.399	0.657
LbrM_08_v4_42	278886	279449	LbrM2904_000117800.1:pep	ORTHOMCL192	term%3DAmastin	0.209877	17	amplification	1.05	1.151	1.627	1.335	1.285	1.527	1.235	1.039	1.126	1.513	1.521	1.24	1.167	1.112	2.08	1.219	1.527	1.147	1.273	1.316	1.047	2.061	1.909	1.526	2.024	1.254	1.348	1.458	1.7	1.402	2.404	1.512	1.533	1.841	1.394	1.396	1.803	1.435	1.653	1.324	1.639
LbrM_10_v4_47	225080	226882	LbrM2904_000151200.1:pep	ORTHOMCL1	term%3DGP63%2C	0.209877	17	amplification	1.414	1.525	2.178	1.363	1.194	1.301	1.44	1.256	1.336	1.587	1.268	1.456	1.426	1.355	2.299	1.353	1.257	1.501	1.533	1.458	1.455	1.294	1.535	1.603	1.463	0.899	1.047	1.192	1.421	1.174	1.446	1.274	1.617	1.555	1.225	1.41	1.649	1.545	2.776	1.259	1.503
LbrM_10_v4_47	526364	526765	LbrM2904_000160100.1:pep	ORTHOMCL94	term%3Dhypothetical	0.209877	17	deletions	0.637	0.577	0.549	0.617	0.607	0.357	0.62	0.57	0.538	0.592	0.428	0.597	0.383	0.678	0.462	0.458	0.411	0.592	0.469	0.588	0.503	0.402	0.594	0.562	0.631	0.433	0.698	0.515	0.594	0.555	0.473	0.453	0.355	0.482	0.515	0.477	0.74	0.396	0.498	0.343	0.411
LbrM_35_v4_68	2397291	2398985	LbrM2904_000901500.1:pep	ORTHOMCL22	term%3Dglucose	0.209877	17	deletions	0.461	0.509	0.552	0.392	0.419	0.47	0.473	0.462	0.512	0.433	0.473	0.44	0.468	0.465	0.512	0.487	0.468	0.522	0.51	0.427	0.45	0.553	0.479	0.522	0.605	0.483	0.474	0.494	0.459	0.288	0.421	0.448	0.492	0.434	0.493	0.566	0.473	0.526	0.531	0.529	0.451
LbrM_24_v4_57	851703	856213	LbrM2904_000473400.1:pep	ORTHOMCL0	term%3DTATE	0.209877	17	deletions	0.813	0.661	0.509	0.492	0.793	0.409	0.62	0.645	0.603	0.469	0.357	1.123	0.995	0.623	0.425	1.074	1.209	0.61	0.443	0.658	0.708	0.514	0.466	0.494	0.607	0.525	0.548	0.367	0.481	0.493	0.443	0.343	0.405	0.453	0.47	0.447	0.423	0.577	0.409	0.351	0.558
LbrM_20_v4_69	899812	900393	LbrM2904_000338900.1:pep	ORTHOMCL276	term%3Damastin-like	0.197531	16	amplification	1.144	1.087	0.928	1.333	1.328	1.483	1.246	1.346	1.304	1.101	0.91	1.104	1.015	1.134	1.28	1.169	1.105	1.109	1.633	1.114	1.076	1.715	1.108	1.382	1.644	1.138	1.572	1.555	1.494	1.5	1.831	1.434	1.488	1.11	1.589	1.43	1.193	1.4	1.491	1.475	1.18
LbrM_32_v4_66	1224391	1224783	LbrM2904_000727800.1:pep	ORTHOMCL1893	term%3Dribosomal	0.197531	16	amplification	1.151	1.1	1.14	1.723	1.891	1.399	0.987	2.238	0.963	1.358	2.264	0.964	0.855	1.079	2.049	1.004	2.167	1.037	1.475	1.001	1.092	1.544	1.464	1.953	1.425	1.659	1.18	1.408	1.44	1.167	0.916	1.417	1.002	1.32	1.014	1.796	1.578	1.485	1.137	1.625	1.467
LbrM_10_v4_47	305637	307505	LbrM2904_000154200.1:pep	ORTHOMCL1	term%3DGP63%2C	0.197531	16	amplification	1.429	1.461	3.098	1.217	1.275	1.238	1.695	0.971	1.318	1.398	1.439	0.737	1.341	1.455	1.983	0.696	1.184	1.545	1.22	0.895	0.767	1.926	0.463	0.759	1.061	0.999	0.725	0.967	1.576	1.025	2.364	1.5	0.551	0.983	1.05	1.584	1.262	1.093	1.627	0.801	1.825
LbrM_04_v4_39	144090	146015	LbrM2904_000059400.1:pep	ORTHOMCL72	term%3Dbeta-fructofuranosidase%2C	0.197531	16	amplification	0.81	0.819	1.848	1.441	1.152	1.059	0.825	1.207	0.754	2.113	1.167	1.221	0.782	0.813	1.013	1.255	0.769	0.844	0.314	0.82	0.845	0.446	0.432	1.12	0.438	0.307	2.191	0.538	1.649	1.667	1.307	1.063	0.305	1.231	1.058	0.735	1.342	2.608	2.195	1.848	1.105
LbrM_09_v4_44	435322	435699	LbrM2904_000138500.1:pep	ORTHOMCL31	term%3Dsurface	0.197531	16	deletions	0.408	0.455	0.821	0.415	0.45	0.563	0.487	0.517	0.391	0.508	0.463	0.309	0.532	0.502	0.779	0.413	0.517	0.488	0.401	0.457	0.392	0.546	0.469	0.551	0.479	0.503	0.485	0.43	0.51	0.413	0.572	0.464	0.506	0.494	0.483	0.377	0.46	0.478	0.734	0.473	0.56
LbrM_09_v4_44	431388	431765	LbrM2904_000138300.1:pep	ORTHOMCL31	term%3Dsurface	0.197531	16	deletions	0.588	0.594	0.505	0.484	0.47	0.459	0.487	0.575	0.451	0.523	0.463	0.354	0.443	0.445	0.801	0.402	0.489	0.467	0.739	0.622	0.349	0.491	0.552	0.538	0.479	0.534	0.404	0.46	0.65	0.434	0.445	0.464	0.524	0.573	0.439	0.391	0.511	0.47	0.667	0.487	0.534
LbrM_08_v4_42	476438	477769	LbrM2904_000123500.1:pep	ORTHOMCL4	term%3Dbeta	0.197531	16	deletions	0.595	0.53	0.796	0.494	0.582	0.452	0.553	0.68	0.616	0.459	0.442	0.713	0.594	0.527	0.438	0.728	0.331	0.534	0.404	0.481	0.55	0.386	0.413	0.708	0.482	0.506	0.608	0.421	0.558	0.453	0.382	0.42	0.514	0.469	0.439	0.478	0.52	0.394	0.665	0.399	0.614
LbrM_08_v4_42	509723	511054	LbrM2904_000124600.1:pep	ORTHOMCL4	term%3Dbeta	0.197531	16	deletions	0.517	0.504	0.814	0.593	0.522	0.43	0.498	0.592	0.51	0.413	0.477	0.696	0.594	0.542	0.526	0.708	0.407	0.512	0.466	0.481	0.445	0.472	0.512	0.654	0.362	0.484	0.687	0.486	0.558	0.411	0.355	0.364	0.597	0.469	0.477	0.558	0.468	0.394	0.575	0.399	0.58
LbrM_06_v4_41	3634	4467	LbrM2904_000084100.1:pep	ORTHOMCL2822	term%3Dhypothetical	0.185185	15	amplification	1.846	1.606	1.378	1.364	1.81	1.59	1.688	1.562	1.711	1.349	1.18	2.267	2.109	1.688	1.347	2.319	2.263	1.602	1.549	1.194	1.192	1.269	1.015	0.953	1.158	1.343	1.461	1.467	1.322	1.643	0.821	1.098	0.988	1.332	1.232	0.944	1.258	1.243	1.184	1.304	1.182
LbrM_08_v4_42	285044	285607	LbrM2904_000118000.1:pep	ORTHOMCL192	term%3DAmastin	0.185185	15	amplification	1.097	1.267	1.731	1.384	1.105	1.527	1.217	1.108	1.329	1.644	1.609	1.24	1.061	1.126	2.365	1.199	1.655	1.18	1.211	1.164	0.994	1.868	1.987	1.58	2.049	1.188	1.506	1.458	1.434	1.388	2.049	1.596	1.434	1.805	1.088	1.535	1.942	1.596	1.922	1.054	1.69
LbrM_19_v4_52	6654	6989	LbrM2904_000297800.1:pep	ORTHOMCL93	term%3DCore	0.185185	15	deletions	0.543	0.377	0.411	0.605	0.728	0.634	0.566	0.755	0.556	0.362	0.611	0.618	0.635	0.466	0.441	0.653	1.037	0.384	0.563	0.531	0.47	0.509	0.4	0.544	0.381	0.54	0.605	0.509	0.504	0.542	0.517	0.493	0.548	0.61	0.392	0.459	0.576	0.644	0.455	0.612	0.706
LbrM_29_v4_61	556681	557244	LbrM2904_000606000.1:pep	ORTHOMCL322	term%3Damastin-like	0.185185	15	deletions	0.403	0.411	0.401	0.483	0.48	0.537	0.503	0.393	0.521	0.484	0.484	0.51	0.481	0.391	0.458	0.486	0.48	0.504	0.441	0.503	0.526	0.538	0.618	0.522	0.592	0.545	0.531	0.463	0.719	0.409	0.516	0.578	0.425	0.494	0.457	0.538	0.548	0.489	0.536	0.455	0.409
LbrM_10_v4_47	530892	531293	LbrM2904_000160400.1:pep	ORTHOMCL94	term%3Dhypothetical	0.185185	15	deletions	0.699	0.577	0.602	0.471	0.546	0.388	0.51	0.634	0.538	0.632	0.428	0.491	0.457	0.592	0.518	0.458	0.338	0.592	0.563	0.563	0.423	0.575	0.637	0.506	0.717	0.566	0.752	0.515	0.465	0.598	0.501	0.453	0.355	0.59	0.467	0.499	0.69	0.301	0.383	0.315	0.59
LbrM_10_v4_47	533516	533908	LbrM2904_000160600.1:pep	ORTHOMCL25	term%3Dhistone	0.185185	15	deletions	0.42	0.423	0.655	0.487	0.546	0.546	0.492	0.595	0.468	0.511	0.548	0.404	0.553	0.371	0.676	0.458	0.387	0.427	0.407	0.537	0.503	0.546	0.579	0.422	0.574	0.599	0.51	0.483	0.517	0.598	0.528	0.425	0.355	0.465	0.428	0.434	0.606	0.49	0.67	0.458	0.501
LbrM_29_v4_61	455689	456123	LbrM2904_000604000.1:pep	ORTHOMCL2969	term%3Dtryparedoxin	0.17284	14	amplification	1.566	1.561	1.658	1.504	1.519	1.591	1.577	1.47	1.547	1.605	1.624	1.313	1.602	1.578	1.439	1.5	1.466	1.604	1.47	1.654	1.478	1.587	1.666	1.513	1.339	1.574	1.366	1.543	1.438	1.521	1.367	1.603	1.534	1.515	1.529	1.481	1.548	1.553	1.516	1.688	1.589
LbrM_34_v4_67	1378432	1379538	LbrM2904_000814200.1:pep	ORTHOMCL205	term%3DCRAL/TRIO%2C	0.17284	14	amplification	1.613	1.355	1.681	1.577	1.397	0.784	1.278	1.635	1.384	1.128	2.49	1.244	1.309	1.389	0.727	1.338	1.777	1.278	1.13	0.788	0.627	1.396	0.979	1.256	1.409	1.59	0.853	0.923	1.417	0.728	1.281	1.333	0.983	0.86	1.077	2.082	0.755	1.877	0.995	0.801	0.929
LbrM_34_v4_67	1420955	1422475	LbrM2904_000815500.1:pep	ORTHOMCL208	term%3DNLI	0.17284	14	amplification	1.613	1.768	1.876	1.283	1.181	1.045	1.655	1.466	1.646	1.178	1.599	1.318	1.631	1.75	1.367	1.338	1.493	1.64	1.397	1.075	1.129	1.37	1.091	0.994	1.279	1.41	1.204	1.107	1.134	1.102	1.359	1.333	1.112	1.152	1.112	1.719	1.109	1.43	1.164	1.042	1.108
LbrM_31_v4_64	1152957	1155305	LbrM2904_000686500.1:pep	ORTHOMCL221	term%3Dhypothetical	0.17284	14	deletions	0.445	0.488	0.489	0.437	0.443	0.451	0.477	0.446	0.493	0.461	0.425	0.452	0.496	0.454	0.533	0.442	0.454	0.468	0.446	0.399	0.455	0.455	0.452	0.46	0.498	0.502	0.437	0.452	0.438	0.475	0.457	0.466	0.448	0.451	0.44	0.469	0.468	0.44	0.455	0.488	0.455
LbrM_02_v4_37	1192	3081	LbrM2904_000036000.1:pep	ORTHOMCL0	term%3DTATE	0.17284	14	deletions	0.734	0.577	0.287	0.587	0.6	0.47	0.569	0.668	0.596	0.643	0.456	0.99	0.826	0.551	0.336	0.965	0.95	0.611	0.524	0.486	0.517	0.633	0.386	0.282	0.556	0.511	0.573	0.357	0.519	0.696	0.513	0.306	0.442	0.642	0.59	0.558	0.585	0.519	0.406	0.667	0.599
LbrM_09_v4_44	427452	427829	LbrM2904_000138100.1:pep	ORTHOMCL31	term%3Dsurface	0.17284	14	deletions	0.612	0.524	0.719	0.398	0.572	0.521	0.378	0.517	0.459	0.548	0.48	0.381	0.51	0.574	0.812	0.475	0.316	0.499	0.524	0.521	0.61	0.409	0.441	0.457	0.505	0.597	0.647	0.552	0.626	0.496	0.445	0.545	0.489	0.511	0.381	0.531	0.426	0.496	0.567	0.529	0.552
LbrM_13_v4_50	672232	675165	LbrM2904_000209500.1:pep	ORTHOMCL0	term%3DTATE	0.17284	14	deletions	0.631	0.569	0.478	0.573	0.733	0.498	0.53	0.604	0.52	0.333	0.575	0.932	0.853	0.572	0.251	0.94	1.262	0.537	0.485	0.723	0.773	0.5	0.317	0.366	0.479	0.527	0.632	0.381	0.481	0.605	0.478	0.519	0.726	0.715	0.562	0.415	0.597	0.483	0.305	0.479	0.482
LbrM_19_v4_52	351877	352260	LbrM2904_000306800.1:pep	ORTHOMCL75	term%3DAutophagy	0.160494	13	amplification	1.071	1.157	1.749	1.017	0.747	1.39	1.856	1.709	1.82	1.38	1.934	0.723	0.897	1.073	1.545	0.817	1.173	1.086	0.845	1.316	0.913	0.803	0.886	1.06	0.953	0.746	1.236	0.859	1.141	1.432	1.034	1.15	1.217	0.836	1.456	1.057	0.914	1.279	1.949	1.058	1.222
LbrM_02_v4_37	265645	268794	LbrM2904_000041700.1:pep	ORTHOMCL2	term%3DRetrotransposable	0.160494	13	amplification	1.424	1.418	1.972	1.33	1.2	1.387	1.302	0.988	1.315	1.982	1.103	1.057	1.209	1.364	1.365	1.023	1.188	1.383	1.213	1.215	1.252	0.7	0.933	1.354	0.996	0.991	0.934	0.749	1.392	1.212	1.441	0.948	1.516	0.849	1.159	1.246	0.868	0.98	2.167	0.89	1.902
LbrM_02_v4_37	298072	302616	LbrM2904_000042300.1:pep	ORTHOMCL2	term%3DRetrotransposable	0.160494	13	deletions	0.764	0.74	0.657	0.605	0.653	0.716	0.66	0.534	0.666	1.011	0.552	0.554	0.645	0.716	0.651	0.521	0.66	0.772	0.524	0.513	0.49	0.2	0.354	0.592	0.469	0.571	0.422	0.214	0.655	0.561	0.757	0.489	0.695	0.373	0.508	0.644	0.34	0.519	0.643	0.318	0.958
LbrM_33_v4_65	1426909	1442937	LbrM2904_000773100.1:pep	ORTHOMCL7	term%3DFlagellar	0.160494	13	deletions	0.587	0.593	0.645	0.525	0.76	0.403	0.535	0.509	0.507	0.692	0.568	0.675	0.641	0.627	0.625	0.653	0.582	0.609	0.417	0.618	0.604	0.377	0.387	0.627	0.577	0.419	0.411	0.395	0.535	0.45	0.307	0.346	0.604	0.677	0.643	0.473	0.681	0.544	0.6	0.513	0.428
LbrM_18_v4_54	452698	456387	LbrM2904_000290600.1:pep	ORTHOMCL50	term%3Dhypothetical	0.148148	12	deletions	0.872	0.856	0.92	0.665	0.66	0.552	0.78	0.434	0.759	0.99	0.63	0.596	0.728	0.806	1.021	0.626	0.691	0.849	0.644	0.392	0.383	0.557	0.44	0.482	0.613	0.71	0.665	0.373	0.673	0.624	0.661	0.53	0.667	0.608	0.712	0.638	0.606	0.714	0.754	0.573	0.495
LbrM_26_v4_59	1431	3320	LbrM2904_000500700.1:pep	ORTHOMCL0	term%3DTATE	0.148148	12	deletions	1.11	0.868	0.669	0.64	1.103	0.591	0.823	0.855	0.818	0.767	0.648	1.078	1.486	0.976	0.626	1.21	1.11	0.881	0.442	0.594	0.555	0.678	0.411	0.338	0.536	0.397	0.357	0.305	0.514	0.474	0.545	0.316	0.446	0.684	0.592	0.498	0.537	0.551	0.483	0.59	0.572
LbrM_20_v4_69	1498839	1499417	LbrM2904_000354700.1:pep	ORTHOMCL36	term%3Damastin-like	0.148148	12	deletions	0.419	0.454	0.419	0.748	0.696	0.839	0.409	0.233	0.451	0.563	0.431	0.341	0.314	0.448	0.359	0.444	0.433	0.412	0.408	0.767	0.761	0.526	0.642	0.65	0.716	0.474	0.541	0.616	0.187	0.669	0.638	0.469	0.638	0.639	0.632	0.497	0.596	0.485	0.445	0.751	0.425
LbrM_10_v4_47	297062	298789	LbrM2904_000153900.1:pep	ORTHOMCL1	term%3DGP63%2C	0.148148	12	deletions	0.653	0.705	0.938	0.584	0.607	0.755	0.729	0.272	0.763	0.592	0.685	0.386	0.66	0.699	0.744	0.358	0.532	0.762	0.657	0.665	0.688	0.949	0.55	0.197	0.373	0.433	0.349	0.58	0.568	0.491	0.306	0.481	0.515	0.608	0.505	0.651	0.825	0.641	0.9	0.429	0.376
LbrM_20_v4_69	1490551	1491129	LbrM2904_000354300.1:pep	ORTHOMCL36	term%3Damastin-like	0.148148	12	deletions	0.435	0.49	0.674	0.667	0.675	0.741	0.358	0.261	0.338	0.587	0.415	0.441	0.435	0.462	0.382	0.421	0.457	0.401	0.44	0.718	0.945	0.553	0.758	0.596	0.796	0.569	0.515	0.583	0.347	0.669	0.555	0.414	0.676	0.706	0.83	0.437	0.729	0.485	0.484	0.807	0.526
LbrM_19_v4_52	5835	6170	LbrM2904_000297700.1:pep	ORTHOMCL93	term%3DCore	0.148148	12	deletions	0.559	0.352	0.553	0.605	0.905	0.859	0.548	0.711	0.522	0.295	0.543	0.723	0.744	0.438	0.463	0.653	0.955	0.51	0.595	0.531	0.574	0.562	0.486	0.353	0.327	0.571	0.736	0.413	0.478	0.471	0.451	0.301	0.6	0.575	0.476	0.459	0.592	0.877	0.474	0.473	0.585
LbrM_09_v4_44	433355	433732	LbrM2904_000138400.1:pep	ORTHOMCL31	term%3Dsurface	0.148148	12	deletions	0.416	0.499	0.719	0.484	0.501	0.584	0.433	0.491	0.494	0.523	0.515	0.472	0.532	0.43	0.931	0.371	0.402	0.635	0.616	0.495	0.523	0.464	0.455	0.645	0.585	0.44	0.512	0.522	0.661	0.475	0.593	0.573	0.541	0.388	0.395	0.517	0.46	0.478	0.751	0.418	0.586
LbrM_02_v4_37	343872	348416	LbrM2904_000042800.1:pep	ORTHOMCL2	term%3DRetrotransposable	0.135802	11	amplification	1.307	1.23	1.905	1.278	1.333	1.118	1.247	0.868	1.192	2.205	0.951	0.839	1.088	1.24	1.344	0.753	1.029	1.212	0.819	0.945	0.98	0.367	0.483	1.1	0.908	0.871	0.633	0.321	1.146	1.032	1.685	0.826	1.453	0.621	0.935	1.246	0.604	0.711	2.031	0.635	1.872
LbrM_02_v4_37	357822	362366	LbrM2904_000043000.1:pep	ORTHOMCL2	term%3DRetrotransposable	0.135802	11	amplification	1.248	1.205	1.989	1.33	1.4	1.073	1.1	0.935	1.192	2.1	1.008	0.755	1.007	1.226	1.218	0.772	1.003	1.19	0.885	0.918	0.844	0.4	0.483	1.157	0.82	0.811	0.723	0.321	1.256	1.077	1.832	0.826	1.305	0.621	0.976	1.224	0.623	0.692	1.828	0.635	1.977
LbrM_04_v4_39	141066	142991	LbrM2904_000059300.1:pep	ORTHOMCL72	term%3Dbeta-fructofuranosidase%2C	0.135802	11	amplification	0.793	0.752	1.848	1.34	1.152	0.935	0.767	1.183	0.754	1.794	1.131	1.221	0.717	0.858	1.119	1.159	0.684	0.832	0.314	0.846	0.817	0.587	0.576	1.175	0.438	0.279	2.218	0.562	1.417	1.429	1.116	1.174	0.305	1.158	0.998	0.567	1.202	2.528	1.993	1.809	1.078
LbrM_33_v4_65	727227	728645	LbrM2904_000756800.1:pep	ORTHOMCL15	term%3Dpeptidase	0.135802	11	amplification	1.916	1.755	1.934	1.639	1.739	0.979	1.722	0.823	1.791	1.607	0.773	1.106	1.855	1.812	1.161	1.263	1.164	1.992	0.983	1.283	1.334	0.754	1.354	1.333	1.046	1.444	1.258	0.673	0.917	1.116	1.252	1.356	0.865	1.073	1.181	1.192	1.102	1	2.073	0.89	0.839
LbrM_20_v4_69	1305145	1305711	LbrM2904_000348700.1:pep	ORTHOMCL190	term%3Dhypothetical	0.135802	11	deletions	0.741	0.86	0.765	0.618	0.801	0.468	0.7	0.563	0.692	0.698	0.623	0.742	0.725	0.854	1.146	0.842	0.721	0.877	0.659	0.371	0.499	0.526	0.496	0.623	0.424	0.696	0.412	0.583	0.374	0.628	0.416	0.414	0.464	0.555	0.632	0.576	0.58	0.467	0.639	0.417	0.458
LbrM_02_v4_37	3165	6047	LbrM2904_000036100.1:pep	ORTHOMCL0	term%3DTATE	0.135802	11	deletions	1.542	1.456	0.641	1.123	1.4	0.716	1.339	1.028	1.49	1.011	0.856	1.292	1.753	1.322	0.819	1.197	0.95	1.276	0.819	0.54	0.408	0.433	0.193	0.564	0.498	0.451	0.482	0.214	0.573	0.628	0.391	0.397	0.442	0.828	0.651	0.558	0.623	0.461	0.423	0.921	0.599
LbrM_18_v4_54	457151	460840	LbrM2904_000290700.1:pep	ORTHOMCL50	term%3Dhypothetical	0.135802	11	deletions	0.842	0.868	0.955	0.649	0.66	0.651	0.797	0.434	0.776	0.99	0.696	0.647	0.75	0.846	1.108	0.626	0.691	0.86	0.644	0.392	0.383	0.64	0.44	0.429	0.533	0.586	0.614	0.435	0.673	0.645	0.661	0.583	0.686	0.608	0.785	0.559	0.623	0.732	0.689	0.6	0.563
LbrM_18_v4_54	461604	465293	LbrM2904_000290800.1:pep	ORTHOMCL50	term%3Dhypothetical	0.135802	11	deletions	0.827	0.868	1.008	0.665	0.64	0.591	0.814	0.446	0.759	1.069	0.679	0.647	0.75	0.886	1.152	0.646	0.714	0.871	0.761	0.441	0.383	0.585	0.385	0.429	0.587	0.648	0.69	0.435	0.751	0.624	0.687	0.636	0.686	0.659	0.785	0.559	0.623	0.732	0.754	0.6	0.58
LbrM_20_v4_69	1494695	1495273	LbrM2904_000354500.1:pep	ORTHOMCL36	term%3Damastin-like	0.135802	11	deletions	0.435	0.311	0.528	0.715	0.759	0.722	0.392	0.137	0.386	0.587	0.495	0.401	0.435	0.42	0.404	0.374	0.505	0.444	0.471	0.792	0.788	0.526	0.554	0.596	0.743	0.443	0.49	0.486	0.347	0.588	0.472	0.579	0.696	0.521	0.668	0.497	0.663	0.359	0.387	0.863	0.577
LbrM_18_v4_54	470511	474200	LbrM2904_000291000.1:pep	ORTHOMCL50	term%3Dhypothetical	0.135802	11	deletions	0.827	0.819	1.044	0.682	0.679	0.591	0.832	0.446	0.776	1.055	0.646	0.63	0.75	0.819	1.021	0.665	0.691	0.902	0.673	0.367	0.408	0.585	0.44	0.482	0.56	0.648	0.588	0.435	0.699	0.624	0.687	0.557	0.705	0.659	0.693	0.559	0.639	0.695	0.715	0.546	0.597
LbrM_26_v4_59	1055122	1055979	LbrM2904_000527900.1:pep	ORTHOMCL248	term%3DCAAX	0.123457	10	amplification	1.758	1.396	1.098	1.46	2.125	1.645	1.312	1.788	1.26	1.503	1.328	2.229	2.251	1.315	1.166	2.23	2.205	1.3	1.414	1.211	1.286	1.121	1.125	1.273	1.217	1.284	1.531	1.188	1.258	1.263	1.35	1.212	1.189	1.26	1.274	1.187	1.301	1.297	1.198	1.313	1.194
LbrM_20_v4_69	225370	225954	LbrM2904_000321400.1:pep	ORTHOMCL307	term%3Damastin%3Bevidence%3DIEA%3Bwith%3DGeneDB:LbrM.13.1330	0.123457	10	amplification	1.321	1.278	0.637	1.203	1.349	1.034	1.041	1.167	1.191	1.297	0.942	1.144	1.305	1.204	1.258	1.192	1.201	1.183	1.853	1.46	1.313	1.798	1.721	1.653	1.379	1.233	1.237	1.717	1.681	1.297	1.054	1.461	1.256	1.514	1.228	1.49	1.359	1.652	1.239	1.197	1.087
LbrM_09_v4_44	445001	445378	LbrM2904_000138800.1:pep	ORTHOMCL31	term%3Dsurface	0.123457	10	deletions	0.439	0.48	0.855	0.554	0.368	0.625	0.505	0.555	0.562	0.569	0.532	0.436	0.421	0.538	0.888	0.33	0.46	0.477	0.493	0.508	0.589	0.464	0.552	0.484	0.426	0.503	0.593	0.46	0.65	0.475	0.593	0.436	0.489	0.458	0.498	0.475	0.358	0.496	0.834	0.668	0.655
LbrM_02_v4_37	318324	3228681	LbrM2904_000042600.1:pep	ORTHOMCL2	term%3DRetrotransposable	0.123457	10	deletions	0.852	0.791	0.927	0.777	0.76	0.827	0.807	0.561	0.736	1.391	0.628	0.537	0.665	0.882	0.693	0.54	0.633	0.783	0.557	0.621	0.599	0.267	0.354	0.705	0.615	0.481	0.482	0.214	0.819	0.718	1.246	0.52	0.884	0.373	0.63	0.73	0.415	0.442	1.066	0.381	1.228
LbrM_34_v4_67	145778	173146	LbrM2904_000782200.1:pep	ORTHOMCL109	term%3Dproteophosphoglycan	0.123457	10	deletions	0.609	0.62	0.584	0.356	0.472	0.336	0.442	0.402	0.431	0.815	0.384	0.631	0.528	0.615	0.507	0.626	0.257	0.584	0.535	0.43	0.426	0.527	0.559	0.811	0.6	0.54	0.627	0.584	0.593	0.61	0.627	0.549	0.501	0.519	0.573	0.458	0.45	0.448	0.563	0.588	0.521
LbrM_20_v4_69	1496767	1497345	LbrM2904_000354600.1:pep	ORTHOMCL36	term%3Damastin-like	0.123457	10	deletions	0.435	0.382	0.528	0.715	0.675	0.683	0.409	0.192	0.354	0.575	0.399	0.441	0.387	0.35	0.427	0.514	0.384	0.454	0.408	0.668	0.735	0.443	0.554	0.678	0.716	0.474	0.49	0.454	0.374	0.649	0.499	0.579	0.599	0.673	0.686	0.477	0.663	0.485	0.465	0.724	0.475
LbrM_10_v4_47	643265	644449	LbrM2904_000164800.1:pep	ORTHOMCL69	term%3Ddelta-12	0.111111	9	amplification	1.88	1.461	1.204	1.412	1.943	1.637	1.495	1.812	1.596	1.466	1.405	1.983	2.277	1.583	1.24	2.208	2.586	1.457	1.251	1.304	1.587	1.265	1.39	1.181	1.319	1.432	1.316	1.224	1.266	1.409	1.168	1.274	1.528	1.43	1.4	1.323	1.212	1.47	1.379	1.259	1.342
LbrM_19_v4_52	561757	564003	LbrM2904_000311200.1:pep	ORTHOMCL12	term%3Dglycerol	0.111111	9	amplification	1.334	1.358	1.375	1.479	1.377	1.451	1.414	1.235	1.449	1.634	1.221	1.641	1.247	1.44	1.236	1.756	1.037	1.438	1.064	1.189	1.33	1.499	1.2	1.305	1.199	0.889	1.078	1.463	1.379	1.371	1.114	1.232	1.422	1.48	1.474	1.716	1.456	1.531	1.585	1.197	1.377
LbrM_11_v4_48	19311	20171	LbrM2904_000165100.1:pep	ORTHOMCL5466	term%3Dhypothetical	0.111111	9	amplification	2.03	1.457	1.099	1.51	1.987	1.803	1.402	1.842	1.418	1.535	1.414	2.12	2.458	1.471	0.944	2.193	2.571	1.561	1.273	1.437	1.24	1.239	1.262	1.277	1.256	1.359	1.522	1.123	1.148	1.293	1.267	1.391	1.255	1.445	1.395	1.391	1.239	1.27	1.102	1.293	1.294
LbrM_16_v4_53	401062	402228	LbrM2904_000254400.1:pep	ORTHOMCL16	term%3DProtein	0.111111	9	amplification	2.129	2.222	1.361	1.232	1.22	1.66	1.84	1.064	1.846	1.296	1.119	1.34	1.987	2.247	1.513	1.338	1.576	2.154	1.208	1.197	1.18	1.174	1.362	1.222	1.088	1.113	1.159	1.169	1.037	1.391	1.034	1.079	1.194	1.289	1.219	1.179	1.468	1.21	1.613	1.078	1.229
LbrM_04_v4_39	5097	9156	LbrM2904_000054900.1:pep	ORTHOMCL0	term%3DTATE	0.111111	9	amplification	1.716	1.396	1.39	1.19	1.927	1.059	1.323	1.05	1.239	2.007	0.898	2.034	1.869	1.384	0.741	2.028	2.707	1.329	2.257	1.349	1.471	0.892	0.922	0.738	1.004	0.782	0.959	0.733	0.902	1.18	0.871	0.811	0.996	1.268	1.058	0.924	1.133	0.944	1.052	0.865	0.97
LbrM_17_v4_49	622449	623174	LbrM2904_000277500.1:pep	ORTHOMCL5657	term%3Dhypothetical	0.111111	9	amplification	1.939	1.87	1.038	1.874	2.195	1.053	1.857	1.163	1.934	0.973	0.963	1.207	2.36	1.943	1.675	1.397	1.038	1.743	0.906	1.176	1.131	0.783	1.105	0.934	0.894	1.224	1.117	1.066	0.928	1.028	1.057	0.923	0.919	0.961	0.948	0.931	0.905	0.985	0.892	0.973	0.989
LbrM_17_v4_49	624126	625049	LbrM2904_000277600.1:pep	ORTHOMCL5656	term%3Dcytidylyltransferase%2C	0.111111	9	amplification	2.153	2.029	1.021	1.924	2.275	0.931	2.186	1.175	2.033	1.105	0.963	1.293	2.382	2.063	1.546	1.356	1.262	2.002	1.023	1.054	1.055	0.962	1.078	1.038	0.942	1.071	1.143	0.944	0.903	1.068	1.083	0.989	1.069	0.978	0.966	1.086	1.051	0.967	0.943	0.973	1.013
LbrM_13_v4_50	583512	586805	LbrM2904_000207600.1:pep	ORTHOMCL176	term%3Dphospholipid-transporting	0.111111	9	amplification	1.454	1.298	1.809	1.273	1.487	1.36	1.22	1.426	1.275	1.347	1.284	1.001	1.356	1.352	1.518	0.96	1.355	1.298	1.274	1.35	1.34	1.347	1.326	2.155	1.276	1.424	1.291	1.344	1.684	1.695	1.291	1.312	1.346	1.325	1.306	1.95	1.339	1.261	1.449	1.253	1.378
LbrM_20_v4_69	1492623	1493201	LbrM2904_000354400.1:pep	ORTHOMCL36	term%3Damastin-like	0.111111	9	deletions	0.483	0.418	0.601	0.699	0.653	0.741	0.409	0.233	0.435	0.538	0.415	0.381	0.411	0.406	0.359	0.491	0.457	0.475	0.408	0.767	0.866	0.526	0.612	0.596	0.849	0.538	0.464	0.648	0.427	0.628	0.527	0.496	0.696	0.69	0.722	0.596	0.679	0.467	0.387	0.891	0.509
LbrM_28_v4_62	12313	14202	LbrM2904_000556100.1:pep	ORTHOMCL0	term%3DTATE	0.111111	9	deletions	1.461	1.04	0.757	0.825	1.731	0.59	1.029	0.887	0.923	0.944	0.77	1.502	1.694	1.071	0.445	1.542	1.475	1.022	0.72	0.613	0.689	0.452	0.223	0.424	0.563	0.499	0.49	0.373	0.486	0.655	0.45	0.295	0.565	0.606	0.47	0.568	0.46	0.411	0.648	0.542	0.8
LbrM_02_v4_37	325152	3294651	LbrM2904_000042700.1:pep	ORTHOMCL2	term%3DRetrotransposable	0.111111	9	deletions	0.896	0.879	0.843	0.812	0.773	0.805	0.789	0.574	0.859	1.523	0.647	0.587	0.725	0.882	0.819	0.598	0.713	0.836	0.688	0.648	0.626	0.233	0.354	0.79	0.556	0.541	0.482	0.214	0.846	0.774	1.148	0.581	0.884	0.352	0.63	0.73	0.396	0.461	1.032	0.413	1.303
LbrM_33_v4_65	1476051	1477478	LbrM2904_000774800.1:pep	ORTHOMCL7	term%3DFlagellar	0.111111	9	deletions	0.711	0.664	0.34	0.414	0.64	0.365	0.502	0.483	0.428	0.68	0.394	0.9	0.733	0.64	0.513	0.849	0.397	0.64	0.417	0.641	0.679	0.458	0.414	0.575	0.502	0.466	0.411	0.488	0.484	0.548	0.537	0.611	0.536	0.528	0.556	0.681	0.551	0.544	0.368	0.486	0.674
LbrM_09_v4_44	3998	4468	LbrM2904_000125600.1:pep	ORTHOMCL6808	term%3Dhypothetical	0.0987654	8	amplification	1.883	1.389	0.924	1.419	2.085	1.772	1.334	1.86	1.327	1.442	1.424	2.18	2.24	1.392	0.888	2.435	2.875	1.345	1.202	1.219	1.155	1.146	1.103	1.237	1.17	1.257	1.321	1.197	1.206	1.364	1.164	1.309	1.204	1.252	0.907	1.313	1.226	1.094	0.951	1.281	1.189
LbrM_23_v4_56	680	2515	LbrM2904_000426500.1:pep	ORTHOMCL4484	term%3Dhypothetical	0.0987654	8	amplification	1.908	1.34	0.959	1.46	2.19	1.636	1.449	1.819	1.374	1.39	1.413	2.208	2.489	1.415	0.855	2.46	2.746	1.399	1.089	1.158	1.163	1.259	1.15	1.107	1.232	1.292	1.391	1.204	1.099	1.29	1.03	1.186	1.215	1.216	1.316	1.22	1.322	1.227	0.837	1.217	1.232
LbrM_19_v4_52	344695	345054	LbrM2904_000306100.1:pep	ORTHOMCL191	term%3DAutophagy	0.0987654	8	amplification	0.977	1.056	1.624	0.908	0.944	1.206	1.096	1.223	1.061	1.179	1.086	0.759	0.832	1.101	1.169	0.653	0.928	1.031	0.97	1.341	1.174	1.205	0.857	1.495	0.981	0.889	1.341	0.986	1.433	1.207	1.299	1.615	1.593	1.01	1.026	1.197	0.948	1.176	1.822	1.058	1.016
LbrM_20_v4_69	2637312	2638202	LbrM2904_000385700.1:pep	ORTHOMCL4819	term%3DCHORD%2C	0.0987654	8	amplification	2.047	1.457	1.019	1.366	2.382	1.639	1.501	2.197	1.449	1.346	1.501	2.609	2.61	1.414	1.056	2.408	2.787	1.469	1.35	1.163	1.365	1.217	1.371	1.355	1.246	1.233	1.443	1.231	1.387	1.216	1.11	1.268	1.333	1.245	1.372	1.172	1.243	1.257	0.91	1.224	1.291
LbrM_09_v4_44	6811	7134	LbrM2904_000125800.1:pep	ORTHOMCL6806	term%3Dhypothetical	0.0987654	8	amplification	1.993	1.477	0.847	1.488	2.187	1.876	1.568	1.976	1.429	1.452	1.458	2.162	2.35	1.291	0.909	2.311	2.558	1.367	1.171	1.092	1.351	1.255	1.351	1.291	1.131	1.351	1.347	1.197	1.114	1.323	1.101	1.118	1.204	1.463	0.937	1.299	1.141	1.213	0.901	1.128	1.258
LbrM_22_v4_51	370895	373024	LbrM2904_000418500.1:pep	ORTHOMCL151	term%3Dmitochondrial	0.0987654	8	amplification	1.354	1.523	1.237	0.958	0.974	1.02	1.428	2.943	1.542	1.468	1.397	0.939	1.274	1.548	1.28	1.018	1.002	1.509	1.39	1.372	1.284	1.009	1.062	1.083	1.05	1.059	1.691	1.091	1.014	1.03	1.117	1.052	1.137	1.102	1.221	1.05	1.107	0.952	1.925	1.03	1.076
LbrM_34_v4_67	1392231	1392980	LbrM2904_000814600.1:pep	ORTHOMCL112	term%3Dhypothetical	0.0987654	8	amplification	1.278	1.492	1.84	1.299	0.945	0.56	1.295	1.427	1.261	0.978	2.045	1.281	1.309	1.403	1.256	1.317	1.545	1.338	0.981	0.513	0.426	1.238	0.671	0.942	1.331	1.44	0.677	0.8	1.005	0.709	1.176	1.072	0.816	0.884	1.025	1.585	0.627	1.481	0.92	0.935	0.733
LbrM_16_v4_53	407236	410250	LbrM2904_000254600.1:pep	ORTHOMCL16	term%3DProtein	0.0987654	8	amplification	2.051	2.348	1.088	1.029	1.078	1.701	2.197	0.975	2.117	1.149	1.102	0.978	2.168	2.275	1.236	1.05	1.042	2.338	1.087	1.026	0.954	1.121	1.14	1.408	1.114	1.089	1.054	0.979	1.106	1.129	1.087	1.079	1.059	1.1	1.016	1.082	1.164	1.117	1.219	1.051	1.075
LbrM_09_v4_44	614143	614688	LbrM2904_000145300.1:pep	ORTHOMCL6663	term%3Dhypothetical	0.0987654	8	amplification	2.008	1.376	1.044	1.523	2.33	1.647	1.586	1.879	1.481	1.452	1.509	2.507	2.306	1.464	1.061	2.477	2.788	1.562	1.263	1.244	1.286	1.228	1.131	1.291	1.197	1.32	1.536	1.105	1.369	1.24	1.186	1.282	1.344	1.269	1.098	1.215	1.328	1.453	1.001	1.253	1.207
LbrM_23_v4_56	543071	543442	LbrM2904_000441300.1:pep	ORTHOMCL4369	term%3Dhypothetical	0.0987654	8	amplification	1.953	1.755	0.976	1.236	1.248	1.232	1.988	1.213	1.869	1.213	1.175	1.155	1.856	1.711	1.026	1.259	1.373	1.929	1.29	1.135	1.187	1.291	1.203	1.208	0.872	1.255	1.113	1.113	1.286	1.194	1.256	1.031	1.162	1.15	1.178	1.182	1.099	1.372	1.051	1.165	1.104
LbrM_20_v4_69	783309	787498	LbrM2904_000335700.1:pep	ORTHOMCL0	term%3DTATE	0.0987654	8	amplification	1.773	1.374	1.784	1.073	1.792	0.956	1.237	1.318	1.159	1.615	0.958	2.789	2.248	1.428	1.483	2.829	2.739	1.257	1.193	1.411	1.575	1.604	1.079	0.894	1.379	1.233	1.16	0.907	1.121	1.216	1.221	0.827	1.159	1.211	1.083	1.013	1.226	1.329	1.026	1.336	1.189
LbrM_20_v4_69	2636283	2636744	LbrM2904_000385600.1:pep	ORTHOMCL4820	term%3Dhypothetical	0.0987654	8	amplification	2.095	1.469	1.001	1.496	2.424	1.6	1.382	1.977	1.352	1.383	1.406	2.448	2.465	1.491	0.831	2.291	2.379	1.363	1.256	1.089	1.26	1.079	1.429	1.247	1.22	1.138	1.495	1.328	1.387	1.317	1.387	1.241	1.314	1.278	1.21	1.291	1.317	1.239	0.988	1.252	1.359
LbrM_09_v4_44	5041	6162	LbrM2904_000125700.1:pep	ORTHOMCL6807	term%3Dhypothetical	0.0987654	8	amplification	1.945	1.389	0.941	1.488	1.983	1.626	1.406	1.847	1.464	1.493	1.407	2.47	2.439	1.392	0.779	2.27	2.472	1.421	1.294	1.219	1.33	1.228	1.158	1.156	1.33	1.32	1.563	1.197	1.183	1.282	1.164	1.309	1.257	1.234	0.981	1.215	1.243	1.282	0.851	1.17	1.293
LbrM_02_v4_37	311788	3152671	LbrM2904_000042500.1:pep	ORTHOMCL2	term%3DRetrotransposable	0.0987654	8	deletions	0.954	0.979	0.995	0.691	0.613	0.738	0.935	0.521	0.929	1.51	0.647	0.721	0.806	0.992	0.84	0.618	0.713	0.96	0.754	0.783	0.708	0.3	0.354	0.874	0.586	0.481	0.452	0.25	0.874	0.853	1.392	0.581	0.926	0.373	0.732	0.795	0.415	0.499	1.219	0.445	1.183
LbrM_10_v4_47	201871	203580	LbrM2904_000150300.1:pep	ORTHOMCL1	term%3DGP63%2C	0.0987654	8	deletions	0.559	0.641	0.903	0.422	0.445	0.525	0.693	0.544	0.694	0.551	0.685	0.474	0.447	0.699	0.654	0.448	0.628	0.603	0.688	0.563	0.688	0.489	0.521	0.478	0.574	0.666	0.645	0.677	0.413	0.534	0.25	0.566	0.444	0.536	0.486	0.564	0.572	0.509	0.421	0.629	0.537
LbrM_02_v4_37	304852	3093961	LbrM2904_000042400.1:pep	ORTHOMCL2	term%3DRetrotransposable	0.0987654	8	deletions	0.837	0.879	1.247	0.864	0.92	0.805	0.752	0.601	0.754	1.575	0.685	0.587	0.685	0.868	0.84	0.56	0.66	0.858	0.656	0.621	0.626	0.233	0.386	0.818	0.644	0.571	0.512	0.25	0.874	0.808	1.27	0.611	0.989	0.414	0.691	0.902	0.434	0.48	1.506	0.413	1.318
LbrM_14_v4_45	460720	475917	LbrM2904_000221200.1:pep	ORTHOMCL67	term%3Dkinesin	0.0987654	8	deletions	0.626	0.668	0.275	0.628	0.695	0.662	0.559	0.633	0.616	0.886	0.829	0.756	0.537	0.648	0.392	0.757	0.493	0.604	0.506	0.63	0.607	0.688	0.868	0.575	0.877	0.473	0.701	0.461	0.547	0.4	0.482	0.398	0.797	0.936	0.542	1.029	0.659	0.548	0.416	0.51	0.615
LbrM_21_v4_55	5846	6166	LbrM2904_000385900.1:pep	ORTHOMCL4808	term%3Dhistone	0.0987654	8	deletions	0.928	0.573	0.102	0.579	0.666	1.007	0.682	0.65	0.476	0.701	0.674	0.928	0.915	0.663	0.194	1.051	1.089	0.609	0.592	0.8	0.809	0.567	0.271	0.489	0.429	0.498	0.625	0.434	0.795	0.361	0.574	0.561	0.674	0.882	0.577	0.707	0.692	0.754	0.233	0.541	0.869
LbrM_21_v4_55	10809	11504	LbrM2904_000386300.1:pep	ORTHOMCL4804	term%3Dhypothetical	0.0864198	7	amplification	1.84	1.378	0.885	1.522	1.009	1.591	1.382	1.836	1.428	1.296	1.365	2.16	2.388	1.41	0.959	2.206	2.041	1.323	1.125	1.26	1.239	1.113	1.11	1.17	1.286	1.256	1.588	1.427	1.206	1.311	1.044	1.229	1.456	1.357	1.353	1.218	1.22	1.274	0.967	1.269	1.12
LbrM_23_v4_56	543728	545260	LbrM2904_000441400.1:pep	ORTHOMCL4368	term%3Dcoronin%2C	0.0864198	7	amplification	1.968	1.707	0.976	1.43	1.306	1.347	1.819	1.092	1.885	1.251	1.254	1.274	1.725	1.644	0.919	1.161	1.268	1.786	1.118	1.064	1.088	1.184	1.23	1.157	1.155	1.193	1.113	0.993	1.099	1.136	1.155	1.186	1.176	1.183	1.213	1.144	1.131	1.13	0.997	1.059	1.184
LbrM_28_v4_62	1239584	1242928	LbrM2904_000591200.1:pep	ORTHOMCL2779	term%3Dhypothetical	0.0864198	7	amplification	2.074	1.717	1.197	1.29	1.998	1.377	1.526	1.695	1.49	1.332	1.46	2.592	2.575	1.724	1.075	2.584	1.857	1.601	1.081	1.25	1.225	1.514	1.169	1.086	1.207	1.164	1.34	1.12	1.126	1.251	1.113	1.126	1.243	1.347	1.248	1.43	1.233	1.18	1.203	1.137	1.266
LbrM_19_v4_52	345725	346084	LbrM2904_000306200.1:pep	ORTHOMCL191	term%3DAutophagy	0.0864198	7	amplification	1.086	1.018	1.767	0.924	1.003	1.226	1.184	1.26	1.095	1.339	1.391	0.794	0.897	1.313	1.059	0.878	0.873	0.955	1.252	1.189	1.226	1.205	0.972	1.631	0.817	0.857	1.262	0.986	1.539	1.187	1.326	1.615	1.439	0.958	0.989	1.317	0.846	1.437	1.986	1.281	1.067
LbrM_32_v4_66	1154460	1154915	LbrM2904_000725700.1:pep	ORTHOMCL1912	term%3Dnucleoside	0.0864198	7	amplification	1.353	1.17	1.263	1.178	1.244	1.304	1.332	1.209	1.281	1.244	1.225	1.327	1.317	1.199	1.322	0.983	1.292	1.221	1.21	1.167	1.166	1.358	1.574	1.094	1.135	1.267	1.08	1.592	1.646	1.79	1.713	1.626	1.485	1.841	1.328	1.51	1.419	1.433	1.248	1.066	1.239
LbrM_21_v4_55	7236	8276	LbrM2904_000386000.1:pep	ORTHOMCL4807	term%3Dmethyltransferase	0.0864198	7	amplification	1.886	1.439	0.953	1.489	0.989	1.692	1.592	1.951	1.477	1.494	1.415	2.499	2.455	1.424	0.982	2.432	2.341	1.449	1.214	1.284	1.264	1.295	1.137	1.17	1.329	1.256	1.406	1.147	1.18	1.365	1.149	1.096	1.272	1.323	1.317	1.179	1.352	1.238	0.991	1.194	1.22
LbrM_33_v4_65	729217	730098	LbrM2904_000756900.1:pep	ORTHOMCL74	term%3Dhypothetical	0.0864198	7	amplification	1.962	1.803	1.486	1.623	1.5	0.806	1.639	0.81	1.727	1.443	0.757	1.06	1.764	1.798	1.004	0.958	1.111	1.708	0.864	1.259	1.233	0.7	0.925	1.255	0.918	1.374	1.104	0.72	0.764	1.156	1.073	1.196	0.783	1.04	1.077	1.305	0.972	0.895	1.611	0.755	0.822
LbrM_08_v4_42	537399	540317	LbrM2904_000125400.1:pep	ORTHOMCL0	term%3DTATE	0.0864198	7	amplification	1.489	1.241	1.091	1.368	1.928	1.549	1.161	1.423	1.197	1.382	0.919	1.987	1.719	1.112	1.139	2.104	2.215	1.236	1.242	1.291	1.387	1.31	0.728	1.199	1.229	0.99	1.216	1.393	1.222	1.091	1.311	1.4	1.028	1.426	1.298	1.296	1.405	1.255	1.132	1.282	1.161
LbrM_32_v4_66	1222261	1223520	LbrM2904_000727700.1:pep	ORTHOMCL345	term%3DRibosomal	0.0864198	7	amplification	1.135	1.043	1.386	1.375	1.493	1.153	0.971	1.724	0.978	1.333	1.799	0.982	1.179	1.066	1.917	1.025	1.619	1.093	1.298	1.048	1.017	1.172	1.409	1.875	1.267	1.478	1.18	1.255	1.286	1.381	0.942	1.18	1.151	1.303	1.031	1.586	1.451	1.083	1.286	1.412	1.369
LbrM_33_v4_65	719268	720149	LbrM2904_000756300.1:pep	ORTHOMCL74	term%3Dhypothetical	0.0864198	7	amplification	1.684	1.791	1.737	1.512	1.619	0.864	1.655	0.758	1.648	1.455	0.804	1.05	1.741	1.784	1.027	1.067	1.111	1.858	0.864	1.354	1.309	0.754	1.16	1.281	1.089	1.304	1.078	0.72	0.789	1.018	0.971	1.329	0.824	1.089	1.129	1.456	1.069	0.86	1.714	0.782	0.806
LbrM_15_v4_46	193847	194281	LbrM2904_000231800.1:pep	ORTHOMCL20	term%3Dhypothetical	0.0864198	7	amplification	1.389	1.369	1.231	1.319	1.572	1.124	1.467	1.183	1.495	1.2	0.947	1.216	1.355	1.678	1.162	1.196	0.775	1.489	1.367	1.172	1.207	1.018	0.95	1.273	1.385	1.087	0.875	0.893	0.908	1.346	0.976	1.122	1.337	1.681	1.19	1.025	1.431	1.166	1.399	0.951	1.519
LbrM_26_v4_59	1057893	1058687	LbrM2904_000528100.1:pep	ORTHOMCL135	term%3Dglutamate	0.0864198	7	amplification	1.804	1.262	1.166	1.345	2.025	1.595	1.201	1.659	1.244	1.432	1.328	2.064	2.251	1.411	1.036	2.463	2.246	1.258	1.178	1.211	1.211	1.199	1.152	1.091	1.242	1.284	1.378	1.157	1.284	1.085	1.116	1.054	1.245	1.202	1.274	1.283	1.122	1.244	1.108	1.152	1.112
LbrM_02_v4_37	93718	96171	LbrM2904_000037900.1:pep	ORTHOMCL19	term%3Dphosphoglycan	0.0864198	7	amplification	1.211	1.28	1.399	1.054	1.36	1.141	1.082	1.309	1.122	1.234	1.236	1.258	1.108	1.171	1.407	1.293	1.214	1.115	1.213	1.809	1.797	1.3	1.222	1.157	1.464	1.171	1.386	1.391	1.611	1.346	0.977	1.957	1.326	1.449	1.301	1.181	1.434	1.498	1.76	1.334	1.558
LbrM_21_v4_55	8845	9156	LbrM2904_000386100.1:pep	ORTHOMCL4806	term%3Dring-box	0.0864198	7	amplification	1.778	1.366	0.817	1.274	1.009	1.611	1.504	1.823	1.313	1.362	1.382	2.16	2.231	1.562	0.833	2.35	2.314	1.428	1.125	1.139	1.441	1.103	1.137	1.222	1.115	1.374	1.302	1.209	1.437	1.244	1.305	1.015	1.364	1.289	1.317	1.277	1.154	1.238	0.893	1.213	1.254
LbrM_23_v4_56	760586	760948	LbrM2904_000447800.1:pep	ORTHOMCL4313	term%3Dhistone	0.0864198	7	amplification	2.043	1.411	1.13	1.445	2.478	1.309	1.533	1.892	1.326	1.466	1.254	2.123	2.555	1.617	1.218	2.086	2.509	1.623	1.404	1.253	1.484	1.291	1.337	1.082	1.514	1.243	1.416	1.535	1.215	1.155	1.105	1.16	1.476	1.265	1.472	1.335	1.29	1.308	0.98	1.244	1.28
LbrM_21_v4_55	188821	191094	LbrM2904_000392700.1:pep	ORTHOMCL155	term%3DDNA	0.0864198	7	amplification	1.801	1.94	1.175	1.059	1.009	1.128	1.784	0.944	1.789	1.031	1.102	1	1.74	1.935	1.644	0.969	0.953	1.963	1.125	1.357	1.352	1.052	1.056	1.048	1.029	1.042	1.015	1.023	1.103	1.044	1.462	1.015	1.088	1.001	1.037	1.022	1.121	1.041	1.175	1.064	1.454
LbrM_33_v4_65	127424	129538	LbrM2904_000740800.1:pep	ORTHOMCL23	term%3Dheat	0.0864198	7	amplification	1.236	1.115	1.45	1.369	1.46	1.171	1.237	1.385	1.125	1.161	0.962	1.275	1.329	1.253	1.741	1.263	1.137	1.104	1.192	1.734	1.56	1.103	1.464	1.255	1.217	1.676	1.258	1.417	1.451	1.312	1.175	1.755	1.291	1.172	1.111	1.418	1.377	1.387	1.405	1.376	1.513
LbrM_21_v4_55	746872	747600	LbrM2904_000409200.1:pep	ORTHOMCL298	term%3Dhypothetical	0.0864198	7	amplification	1.84	1.33	1.447	1.307	2.039	1.51	1.382	1.9	1.297	1.349	1.217	2.106	2.455	1.631	1.039	2.515	2.64	1.291	1.214	1.284	1.416	1.012	1.191	0.891	1.008	0.853	1.328	1.241	1.129	1.084	1.279	1.096	1.057	1.34	1.281	1.317	1.286	1.131	1.04	1.213	1.454
LbrM_34_v4_67	1399546	1399821	LbrM2904_000814900.1:pep	ORTHOMCL194	term%3Dhypothetical	0.0864198	7	amplification	1.278	1.326	1.743	1.253	1.023	0.485	1.377	1.414	1.276	0.94	2.244	0.947	1.194	1.216	1.014	1.187	1.429	1.419	0.832	0.836	0.778	1.238	0.699	0.994	1.122	1.38	0.677	0.554	1.327	0.649	1.359	1.046	0.742	0.795	0.955	1.834	0.627	1.585	1.202	0.881	0.766
LbrM_09_v4_44	610711	611196	LbrM2904_000145100.1:pep	ORTHOMCL6665	term%3DRadial	0.0864198	7	amplification	1.773	1.313	0.958	1.488	1.952	1.418	1.352	1.885	1.293	1.341	1.441	2.071	2.284	1.435	0.844	2.126	2.357	1.302	0.986	1.295	1.221	1.228	0.91	1.103	1.383	1.225	1.509	1.228	1.067	1.282	1.059	1.227	1.274	1.358	1.127	1.215	1.226	1.128	0.967	1.225	1.12
LbrM_29_v4_61	564915	565181	LbrM2904_000606200.1:pep	ORTHOMCL343	term%3Dhypothetical	0.0864198	7	deletions	0.512	0.563	0.733	0.602	0.48	0.556	0.52	0.456	0.616	0.599	0.5	0.529	0.527	0.647	0.698	0.401	0.56	0.576	0.617	0.479	0.401	0.41	0.468	0.495	0.567	0.515	0.379	0.494	0.539	0.624	0.542	0.499	0.573	0.51	0.545	0.519	0.677	0.541	0.61	0.536	0.442
LbrM_10_v4_47	216363	2181171	LbrM2904_000150800.1:pep	ORTHOMCL1	term%3DGP63%2C	0.0864198	7	deletions	1.336	1.525	2.071	1.737	1.599	1.364	1.367	1.23	1.44	1.143	1.85	0.912	1.255	1.484	3.854	0.975	0.918	1.556	1.345	1.56	1.666	1.322	1.883	1.378	0.66	0.566	2.149	3.157	1.782	1.046	0.528	2.462	1.972	2.323	0.797	0.043	3.551	2.167	2.623	2.89	0.483
LbrM_10_v4_47	289361	291169	LbrM2904_000153600.1:pep	ORTHOMCL1	term%3DGP63%2C	0.0864198	7	deletions	0.497	0.5	0.867	0.487	0.445	0.546	0.51	0.492	0.538	0.538	0.6	0.526	0.468	0.556	0.654	0.497	0.604	0.581	0.469	0.537	0.555	0.632	0.492	0.366	0.43	0.566	0.537	0.451	0.62	0.47	0.528	0.509	0.551	0.661	0.544	0.564	0.69	0.528	0.804	0.401	0.698
LbrM_18_v4_54	466058	469747	LbrM2904_000290900.1:pep	ORTHOMCL50	term%3Dhypothetical	0.0864198	7	deletions	0.887	0.819	1.026	0.699	0.64	0.572	0.814	0.434	0.743	1.016	0.63	0.63	0.793	0.819	1.195	0.646	0.737	0.871	0.673	0.441	0.408	0.64	0.44	0.455	0.587	0.617	0.639	0.435	0.699	0.584	0.661	0.583	0.686	0.6	0.748	0.599	0.656	0.732	0.78	0.6	0.546
LbrM_19_v4_52	4197	4745	LbrM2904_000297500.1:pep	ORTHOMCL5463	term%3Dhistone	0.0740741	6	amplification	1.66	1.182	1.142	1.21	2.163	1.308	1.06	1.809	0.994	1.206	1.119	2.1	1.97	1.44	1.258	2.103	1.637	1.196	1.565	1.417	1.565	1.526	1.257	1.196	1.417	1.302	1.315	1.463	1.247	1.166	1.352	1.451	1.148	1.115	1.325	1.137	1.253	1.232	1.385	1.002	1.102
LbrM_09_v4_44	374713	375162	LbrM2904_000136700.1:pep	ORTHOMCL90	term%3Dcalmodulin%2C	0.0740741	6	amplification	1.428	1.326	1.292	1.367	1.411	1.564	1.487	1.343	1.532	1.371	1.612	1.163	1.22	1.535	1.429	1.434	1.466	1.497	1.571	1.524	1.439	1.446	1.82	1.506	1.383	1.54	1.428	1.719	1.601	1.571	1.482	1.364	1.187	1.428	1.566	1.369	1.481	1.538	1.401	1.587	1.362
LbrM_05_v4_38	4329	7076	LbrM2904_000069400.1:pep	ORTHOMCL7242	term%3Dhypothetical	0.0740741	6	amplification	1.702	1.279	1.002	1.328	2.152	1.508	1.462	1.854	1.357	1.326	1.395	2.079	2.286	1.35	0.988	2.077	2.266	1.271	1.15	1.226	1.243	1.163	1.235	1.112	1.264	1.19	1.371	1.186	1.222	1.226	1.111	1.217	1.242	1.365	1.288	1.196	1.26	1.215	0.847	1.21	1.172
LbrM_09_v4_44	611669	613660	LbrM2904_000145200.1:pep	ORTHOMCL6664	term%3Dhypothetical	0.0740741	6	amplification	1.82	1.364	1.044	1.384	2.044	1.48	1.334	1.705	1.361	1.432	1.407	2.216	2.129	1.377	0.996	2.208	2.329	1.302	1.171	1.295	1.242	1.201	1.213	1.13	1.224	1.194	1.267	1.136	1.23	1.261	1.08	1.118	1.169	1.322	1.024	1.187	1.294	1.247	0.984	1.114	1.241
LbrM_05_v4_38	7535	7954	LbrM2904_000069500.1:pep	ORTHOMCL7241	term%3Dhypothetical	0.0740741	6	amplification	1.641	1.254	1.087	1.472	2.132	1.689	1.284	2.075	1.396	1.504	1.395	2.283	1.86	1.35	0.958	2.056	2.294	1.261	1.302	1.251	1.374	1.163	1.208	1.092	1.29	1.254	1.425	1.308	1.222	1.185	0.969	1.244	1.242	1.505	1.325	1.253	1.209	1.296	0.929	1.192	1.189
LbrM_23_v4_56	4203	5354	LbrM2904_000426600.1:pep	ORTHOMCL4483	term%3Dhypothetical	0.0740741	6	amplification	1.833	1.233	0.942	1.132	1.978	1.405	1.28	1.638	1.262	1.302	1.175	2.039	2.096	1.226	0.833	1.988	2.192	1.286	1.089	1.206	1.262	1.184	1.069	1.031	1.155	1.218	1.265	1.053	1.192	1.155	1.155	1.006	1.215	1.249	1.265	1.03	1.115	1.13	0.784	1.112	1.232
LbrM_19_v4_52	343668	344027	LbrM2904_000306000.1:pep	ORTHOMCL191	term%3DAutophagy	0.0740741	6	amplification	1.21	1.056	1.41	0.941	0.865	1.165	1.06	1.135	1.078	1.259	1.136	0.741	1.05	1.045	1.147	0.776	0.982	1.196	1.064	1.088	1.096	1.232	1.029	1.495	0.981	1.079	1.262	0.731	1.512	1.238	1.114	1.506	1.508	0.862	1.176	1.357	0.914	1.437	1.658	1.03	0.964
LbrM_12_v4_40	6287	7192	LbrM2904_000181000.1:pep	ORTHOMCL6455	term%3Dtranslation	0.0740741	6	amplification	1.788	1.404	0.99	1.484	1.992	1.776	1.516	1.594	1.39	1.337	1.344	2.038	2.092	1.381	0.762	1.853	2.047	1.364	1.167	1.302	1.291	1.245	1.128	1.114	1.168	1.139	1.366	1.106	1.244	1.235	1.253	1.211	1.474	1.246	1.295	1.328	1.24	1.413	0.987	1.206	1.301
LbrM_07_v4_43	1750	5794	LbrM2904_000097900.1:pep	ORTHOMCL0	term%3DTATE	0.0740741	6	amplification	1.648	1.317	1.404	1.202	2.028	1.235	1.346	1.323	1.297	2.029	1.052	1.937	2.108	1.415	1.306	1.885	2.614	1.317	1.065	1.455	1.53	0.86	1.13	0.911	1.31	1.081	1.101	0.97	1.239	0.975	1.223	0.905	1.149	1.453	1.168	0.606	1.329	1.348	1.085	0.9	1.066
LbrM_34_v4_67	560373	561155	LbrM2904_000792000.1:pep	ORTHOMCL56	term%3D60S	0.0740741	6	amplification	1.096	1.24	1.433	1.175	1.22	1.12	1.164	1.129	1.169	1.178	1.568	1.095	1.125	1.243	1.587	1.101	1.133	1.308	2.14	1.027	1.154	1.159	1.175	1.203	1.07	1.11	1.079	0.923	1.056	1.22	1.15	1.177	1.149	1.233	1.25	1.146	1.157	1.206	2.31	1.095	1.19
LbrM_24_v4_57	842743	843519	LbrM2904_000473200.1:pep	ORTHOMCL4085	term%3Dhypothetical	0.0740741	6	amplification	1.625	1.274	1.07	1.411	2.034	1.441	1.326	1.742	1.336	1.359	1.316	2.028	2.261	1.382	0.893	2.233	1.895	1.448	1.151	1.218	1.164	1.311	1.124	1.171	1.345	1.297	1.564	1.192	1.19	1.301	1.199	0.95	1.195	1.324	1.32	1.225	1.237	1.298	0.89	1.268	1.231
LbrM_20_v4_69	905946	906527	LbrM2904_000339100.1:pep	ORTHOMCL276	term%3Damastin-like	0.0740741	6	amplification	0.902	1.147	0.947	1.366	1.433	1.385	1.109	1.346	1.143	0.979	0.767	1.124	1.16	1.134	1.213	1.029	1.081	1.078	1.602	1.114	1.208	1.3	0.992	1.057	1.777	1.265	1.314	1.166	1.387	1.5	1.914	1.323	1.217	1.194	1.589	1.47	0.944	1.293	1.239	1.364	1.019
LbrM_04_v4_39	75660	77228	LbrM2904_000057300.1:pep	ORTHOMCL9	term%3Dhypothetical	0.0740741	6	amplification	0.955	0.926	0.95	1.257	1.509	0.727	0.94	0.917	0.826	0.715	0.844	0.627	0.934	0.903	0.56	0.637	0.684	0.901	1.818	1.27	1.335	1.267	1.239	1.393	1.184	1.703	0.959	0.88	1.752	1.169	1.334	0.699	0.976	1.397	1.278	1.239	1.534	1.232	1.162	1.239	1.024
LbrM_20_v4_69	1873182	1873871	LbrM2904_000366900.1:pep	ORTHOMCL4990	term%3Dquinonoid	0.0740741	6	amplification	1.128	1.171	1.074	1.041	1.075	1.044	1.126	0.508	1.143	0.685	0.974	0.502	1.015	1.078	1.011	0.491	1.081	1.204	0.471	1.114	1.05	1.107	1.05	1.084	1.618	1.17	1.108	1.199	1.174	1.175	1.11	1.13	1.14	2.17	1.661	1.073	1.607	1.059	1.588	1.085	2.309
LbrM_09_v4_44	69738	70112	LbrM2904_000127600.1:pep	ORTHOMCL21	term%3DAutophagy	0.0740741	6	amplification	1.49	1.465	1.694	0.9	1.39	0.855	1.135	0.93	0.936	1.544	1.098	1.544	1.84	1.65	2.122	1.569	1.035	1.573	1.017	1.067	1.33	0.901	0.772	1.21	0.692	1.005	1.24	1.565	0.742	0.786	0.614	0.9	0.698	0.494	0.863	0.768	0.647	1.247	2.335	1.42	0.793
LbrM_09_v4_44	10487	11626	LbrM2904_000126000.1:pep	ORTHOMCL6804	term%3DPeroxisomal	0.0740741	6	amplification	1.71	1.301	0.941	1.332	1.819	1.355	1.478	1.756	1.293	1.361	1.252	2.198	2.129	1.377	0.953	2.002	2.17	1.28	1.14	1.194	1.33	1.092	1.103	1.13	1.117	1.225	1.482	1.258	1.23	1.24	1.143	1.091	1.291	1.358	1.054	1.173	1.328	1.23	0.934	1.058	1.207
LbrM_33_v4_65	732531	733412	LbrM2904_000757100.1:pep	ORTHOMCL74	term%3Dhypothetical	0.0740741	6	amplification	1.808	1.684	1.558	1.432	1.619	0.845	1.672	0.797	1.648	1.373	0.867	0.975	1.787	1.716	1.004	1.001	1.111	1.889	0.894	1.164	1.158	0.727	1.022	1.124	1.068	1.374	1.078	0.743	0.815	1.038	0.945	1.356	0.81	0.99	1.094	1.267	0.924	0.913	1.662	0.836	0.74
LbrM_04_v4_39	16803	19880	LbrM2904_000055000.1:pep	ORTHOMCL7345	term%3Dcalcium-translocating	0.0740741	6	amplification	1.765	1.343	1.091	1.391	1.847	1.558	1.419	1.593	1.311	1.429	1.328	2	2.042	1.445	1.074	1.989	2.08	1.387	1.254	1.19	1.281	1.244	1.124	1.202	1.235	1.312	1.342	1.185	1.211	1.342	1.198	1.146	1.281	1.305	1.318	1.239	1.202	1.264	0.996	1.101	1.275
LbrM_18_v4_54	291946	293121	LbrM2904_000286500.1:pep	ORTHOMCL38	term%3Dphosphatidic	0.0740741	6	amplification	1.443	1.589	1.061	1.447	1.3	1.222	1.594	1.104	1.617	1.342	1.292	1.038	1.414	1.477	1.543	1.076	1.152	1.598	1.053	0.93	0.97	1.225	1.293	1.139	1.44	0.895	1.151	1.615	1.372	1.531	1.268	1.22	1.105	1.166	1.296	1.038	1.195	1.135	1.333	0.873	1.331
LbrM_10_v4_47	299895	301760	LbrM2904_000154000.1:pep	ORTHOMCL1	term%3DGP63%2C	0.0740741	6	deletions	0.823	0.846	1.045	0.552	0.465	0.504	0.802	0.324	0.711	0.86	0.668	0.421	0.681	0.785	0.879	0.338	0.532	0.877	0.5	0.511	0.529	0.69	0.348	0.422	0.516	0.533	0.537	0.644	0.749	0.683	0.737	0.736	0.604	0.643	0.544	0.607	0.623	0.603	0.708	0.515	0.948
LbrM_04_v4_39	138015	1399401	LbrM2904_000059200.1:pep	ORTHOMCL72	term%3Dbeta-fructofuranosidase%2C	0.0740741	6	deletions	0.696	0.685	1.249	1.156	1.013	0.789	0.671	0.893	0.647	1.52	0.933	1.017	0.565	0.647	0.862	0.966	0.655	0.716	0.314	0.688	0.763	0.422	0.547	1.011	0.463	0.279	1.725	0.489	1.211	1.256	0.926	1.063	0.305	0.993	0.879	0.672	0.941	1.904	1.347	1.475	0.772
LbrM_18_v4_54	309321	310088	LbrM2904_000286900.1:pep	ORTHOMCL5577	term%3Ddynein	0.0740741	6	deletions	0.391	0.44	0.389	0.549	0.446	0.513	0.589	0.422	0.545	0.521	0.48	0.409	0.514	0.497	0.543	0.47	0.461	0.499	0.556	0.416	0.51	0.501	0.523	0.563	0.453	0.494	0.435	0.528	0.492	0.483	0.502	0.424	0.457	0.456	0.456	0.459	0.522	0.476	0.572	0.437	0.563
LbrM_28_v4_62	31242	34160	LbrM2904_000556500.1:pep	ORTHOMCL0	term%3DTATE	0.0740741	6	deletions	0.895	0.653	0.651	0.523	0.742	0.59	0.772	0.662	0.696	0.776	0.497	1.146	0.998	0.695	0.43	1.173	1.174	0.706	0.6	0.686	0.766	0.497	0.39	0.53	0.51	0.333	0.515	0.435	0.563	0.516	0.53	0.322	0.471	0.623	0.47	0.451	0.575	0.536	0.592	0.569	0.633
LbrM_29_v4_61	572927	573220	LbrM2904_000606400.1:pep	ORTHOMCL342	term%3Dhypothetical	0.0740741	6	deletions	0.558	0.54	0.471	0.538	0.46	0.499	0.529	0.405	0.489	0.497	0.468	0.51	0.527	0.54	0.48	0.496	0.427	0.535	0.441	0.407	0.426	0.589	0.43	0.522	0.309	0.484	0.455	0.463	0.642	0.526	0.49	0.421	0.499	0.51	0.58	0.5	0.564	0.541	0.481	0.455	0.524
LbrM_10_v4_47	261594	263462	LbrM2904_000152500.1:pep	ORTHOMCL1	term%3DGP63%2C	0.0740741	6	deletions	0.497	0.538	0.779	0.633	0.567	0.609	0.492	0.453	0.572	0.551	0.6	0.421	0.404	0.556	0.654	0.557	0.532	0.57	0.532	0.639	0.635	0.747	0.377	0.309	0.488	0.966	0.457	0.87	0.672	0.598	0.779	0.538	0.444	0.447	1.011	0.542	0.808	0.49	0.881	0.572	0.555
LbrM_02_v4_37	6155	72341	LbrM2904_000036200.1:pep	ORTHOMCL0	term%3DTATE	0.0740741	6	deletions	1.417	1.205	1.728	1.192	1.253	0.805	1.339	0.975	1.455	2.54	0.78	1.166	1.833	1.247	0.871	1.39	1.32	1.308	0.983	0.729	0.708	0.666	0.29	0.536	0.498	0.601	0.392	0.464	0.792	0.516	0.464	0.367	0.379	0.952	0.63	0.816	0.887	0.48	0.339	1.144	0.614
LbrM_11_v4_48	146439	148136	LbrM2904_000169100.1:pep	ORTHOMCL317	term%3Dhypothetical	0.0617284	5	amplification	1.742	1.642	1.545	1.256	1.4	1.215	1.472	1.387	1.567	1.265	1.061	1.317	1.541	1.749	1.474	1.319	1.157	1.777	1.273	1.385	1.481	1.239	1.136	1.018	1.204	1.214	1.123	1.313	1.269	1.4	1.222	1.154	1.067	1.36	1.367	1.147	1.349	1.316	1.738	0.97	1.228
LbrM_09_v4_44	460731	463133	LbrM2904_000139600.1:pep	ORTHOMCL7298	term%3Dsurface	0.0617284	5	amplification	0.329	0.366	0.804	0.311	0.307	0.334	0.378	0.336	0.357	0.284	0.292	0.254	0.288	0.373	0.953	0.289	0.23	0.325	0.246	0.229	0.262	1.201	1.296	0.215	1.357	1.54	0.243	1.197	0.696	1.178	1.164	0.955	1.658	1.604	0.79	1.299	1.635	1.299	0.267	0.78	1.12
LbrM_20_v4_69	1307082	1307666	LbrM2904_000348800.1:pep	ORTHOMCL53	term%3DAmastin	0.0617284	5	amplification	0.87	1.087	0.801	0.829	0.506	0.78	0.87	1.085	0.869	0.857	0.799	0.903	0.967	0.938	1.37	0.912	0.961	0.961	0.597	1.955	1.628	1.245	1.341	1.057	1.061	1.202	1.211	1.717	1.654	1.398	1.387	1.241	0.985	1.211	1.083	1.152	1.475	1.221	1.046	0.807	1.494
LbrM_32_v4_66	1153391	1154110	LbrM2904_000725600.1:pep	ORTHOMCL1913	term%3Dnucleoside	0.0617284	5	amplification	1.073	1.1	1.035	1.107	1.174	1.191	1.184	0.939	1.01	1.003	1.163	1.091	1.063	1.226	1.19	1.004	1.044	1.109	1.003	1.072	1.017	1.411	1.436	1.015	0.976	1.478	0.979	1.27	1.595	1.877	1.936	1.508	1.559	1.564	1.136	1.433	1.499	1.467	1.081	1.039	1.133
LbrM_33_v4_65	722582	723463	LbrM2904_000756500.1:pep	ORTHOMCL74	term%3Dhypothetical	0.0617284	5	amplification	1.669	1.684	1.737	1.655	1.699	0.787	1.706	0.718	1.442	1.537	0.836	1.031	1.855	1.662	1.071	0.958	1.058	1.775	0.804	1.354	1.258	0.727	0.967	1.203	1.046	1.094	1.104	0.766	0.84	1.058	1.073	1.196	0.879	1.04	1.016	1.21	1.037	0.737	1.439	0.944	0.757
LbrM_20_v4_69	1311140	1311724	LbrM2904_000349000.1:pep	ORTHOMCL53	term%3DAmastin	0.0617284	5	amplification	0.919	0.944	1.038	0.911	0.485	0.878	0.87	1.099	0.901	0.955	0.846	0.803	0.87	0.994	1.191	0.888	0.985	0.919	0.628	2.03	1.969	1.134	1.225	0.949	1.14	1.17	0.979	1.62	1.521	1.135	1.11	1.13	1.063	1.127	1.083	1.132	1.342	1.508	1.22	0.724	1.426
LbrM_26_v4_59	1056390	1057193	LbrM2904_000528000.1:pep	ORTHOMCL136	term%3D6-phosphogluconolactonase%3Bevidence%3DIEA%3Bwith%3DGeneDB:LbrM.26.2630|GeneDB:LbrM.26.2660	0.0617284	5	amplification	1.711	1.153	1.098	1.263	1.584	1.379	1.338	1.672	1.096	1.752	1.328	2.521	2.183	1.273	1.144	2.453	1.867	1.289	1.09	1.235	1.387	1.043	0.96	1.117	1.144	1.314	1.225	1.157	1.258	1.164	1.194	1.028	1.431	1.235	1.508	1.378	1.09	1.137	1.073	1.206	1.292
LbrM_20_v4_69	5480	7165	LbrM2904_000315500.1:pep	ORTHOMCL5314	term%3Dglucose-6-phosphate	0.0617284	5	amplification	1.66	1.254	1.092	1.203	1.855	1.346	1.246	1.73	1.288	1.236	1.182	2.087	2.199	1.232	1.056	2.104	2.259	1.305	1.13	1.139	1.313	1.024	1.079	1.138	1.167	1.107	1.314	1.037	1.174	1.216	1.054	1.103	1.179	1.245	1.282	1.093	1.127	1.041	0.988	1.085	1.223
LbrM_21_v4_55	742865	744745	LbrM2904_000409000.1:pep	ORTHOMCL1730	term%3Dhistone	0.0617284	5	amplification	1.639	1.269	1.124	1.208	1.877	1.309	1.224	1.454	1.165	1.309	1.168	1.999	2.12	1.313	1.061	2.041	2.096	1.197	1.066	1.066	1.213	1.032	1.002	1.013	1.158	1.09	1.302	1.209	1.103	1.164	1.044	1.042	1.103	1.153	1.281	1.061	1.187	1.113	1.065	1.101	1.02
LbrM_21_v4_55	526864	527817	LbrM2904_000401900.1:pep	ORTHOMCL164	term%3D2-nitropropane	0.0617284	5	amplification	1.407	1.366	1.43	1.423	1.352	1.329	1.469	1.262	1.395	1.481	1.3	1.303	1.428	1.493	1.187	1.216	1.415	1.491	1.273	1.454	1.517	1.255	1.218	1.153	1.265	1.185	1.406	1.427	1.308	1.271	1.462	1.363	1.303	1.492	1.624	1.553	1.368	1.328	1.334	1.232	1.454
LbrM_25_v4_58	892369	894174	LbrM2904_000500400.1:pep	ORTHOMCL3899	term%3Daminopeptidase	0.0617284	5	amplification	1.633	1.33	1.101	1.23	2.192	1.313	1.336	1.663	1.098	1.197	1.158	1.978	2.105	1.227	1.121	2.12	2.144	1.256	1.179	1.171	1.192	1.106	1.036	1.064	1.094	1.105	1.19	1.068	1.14	1.057	1.057	1.113	1.098	1.186	1.177	1.028	1.106	1.066	1.039	0.987	1.242
LbrM_13_v4_50	659730	660050	LbrM2904_000209000.1:pep	ORTHOMCL6231	term%3D60S	0.0617284	5	amplification	1.615	1.273	0.922	1.543	1.705	1.494	1.414	1.607	1.393	1.354	1.284	2.175	1.99	1.408	0.825	2.077	2.126	1.363	0.94	1.133	1.185	1.195	1.226	1.322	1.117	1.134	1.528	1.098	0.986	1.271	1.028	0.984	1.453	1.412	1.361	1.176	1.194	1.168	0.939	1.253	1.229
LbrM_07_v4_43	570670	571719	LbrM2904_000111100.1:pep	ORTHOMCL14	term%3Dphosphoglycan	0.0617284	5	amplification	1.617	1.343	0.879	0.839	1.359	1.34	1.202	1.174	1.161	1.069	1.34	1.648	2.14	1.317	1.032	1.616	1.883	1.253	1.036	1.579	1.326	1.08	1.077	1.197	1.497	1.081	1.206	0.908	0.843	1.631	1.041	1.252	1.13	0.986	1.259	0.875	1.144	1.015	0.971	0.918	0.933
LbrM_33_v4_65	123871	125010	LbrM2904_000740700.1:pep	ORTHOMCL23	term%3Dheat	0.0617284	5	amplification	1.267	1.245	1.593	1.289	1.44	1.191	1.154	1.319	1.189	1.279	1.072	1.275	1.26	1.308	1.741	1.35	1.137	1.29	1.162	1.496	1.485	1.05	1.658	1.203	1.153	1.746	1.258	1.277	1.349	1.371	1.226	1.595	1.25	1.304	1.285	1.456	1.361	1.299	1.559	1.403	1.48
LbrM_32_v4_66	1546500	1548233	LbrM2904_000736800.1:pep	ORTHOMCL1816	term%3DGIPL	0.0617284	5	amplification	1.664	1.182	1.088	1.186	1.871	1.342	1.201	1.633	1.165	1.231	1.256	2.091	2.034	1.239	0.969	2.115	2.01	1.231	1.21	1.144	1.141	1.172	1.105	1.12	1.187	0.995	1.23	1.194	1.106	1.031	1.059	1.128	1.132	1.157	1.189	1.146	1.052	1.048	1.118	1.199	1.092
LbrM_03_v4_36	394084	394398	LbrM2904_000054500.1:pep	ORTHOMCL7357	term%3Dhypothetical	0.0617284	5	amplification	1.548	1.348	1.039	1.404	1.919	1.695	1.377	1.739	1.463	1.386	1.471	1.843	1.885	1.372	0.96	1.746	1.979	1.463	1.09	1.305	1.427	1.069	1.297	1.215	1.182	1.603	1.466	1.168	1.193	1.239	1.232	1.127	1.32	1.131	1.304	1.276	1.245	1.33	0.972	1.325	1.187
LbrM_24_v4_57	840869	841921	LbrM2904_000473100.1:pep	ORTHOMCL4086	term%3Dmitogen-activated	0.0617284	5	amplification	1.641	1.346	0.968	1.362	1.932	1.5	1.429	1.716	1.352	1.292	1.267	2.1	2.08	1.45	0.914	1.98	2.06	1.189	1.122	1.291	1.189	1.234	1.261	1.041	1.213	1.112	1.46	1.222	1.139	1.104	1.121	1.188	1.232	1.291	1.356	1.205	1.14	1.262	0.996	1.187	1.182
LbrM_24_v4_57	460643	461167	LbrM2904_000461300.1:pep	ORTHOMCL4188	term%3Damastin-like	0.0617284	5	amplification	1.288	1.19	1.341	1.395	1.281	1.539	1.308	1.381	1.401	1.379	1.397	1.34	1.424	1.26	1.276	1.032	1.181	1.417	1.329	1.364	1.568	1.362	1.508	1.614	1.371	1.42	1.486	1.161	1.645	1.419	1.668	1.557	1.379	1.475	1.447	1.497	1.368	1.334	1.583	1.484	1.379
LbrM_02_v4_37	350706	3552501	LbrM2904_000042900.1:pep	ORTHOMCL2	term%3DRetrotransposable	0.0617284	5	deletions	1.145	1.142	1.467	1.019	1.026	1.073	1.009	0.734	1.034	1.851	0.894	0.705	0.866	1.088	1.05	0.695	0.924	1.137	0.787	0.729	0.735	0.267	0.354	0.903	0.761	0.631	0.663	0.25	1.065	0.897	1.465	0.703	1.284	0.414	0.793	1.01	0.472	0.595	1.422	0.54	1.587
LbrM_08_v4_42	540401	542257	LbrM2904_000125500.1:pep	ORTHOMCL0	term%3DTATE	0.0617284	5	deletions	1.097	0.789	1.021	0.808	1.486	0.688	1.032	1.02	0.722	0.736	0.619	1.002	1.507	0.955	0.657	1.121	1.044	0.891	0.621	0.785	0.785	0.515	0.256	0.572	0.482	0.396	0.608	0.324	0.717	0.467	0.683	0.616	0.481	0.668	0.554	0.518	0.659	0.61	0.683	0.598	0.819
LbrM_10_v4_47	176366	178489	LbrM2904_000149500.1:pep	ORTHOMCL6	term%3Dpteridine	0.0617284	5	deletions	0.513	0.538	0.832	0.471	0.465	0.546	0.492	0.595	0.555	0.78	0.617	0.86	0.447	0.556	0.676	0.895	0.604	0.548	0.626	0.716	0.688	0.977	0.319	0.619	0.574	0.466	0.51	0.709	0.491	0.683	0.806	0.708	0.657	0.518	0.894	0.759	0.303	0.886	0.708	0.315	0.608
LbrM_09_v4_44	270533	271645	LbrM2904_000133700.1:pep	ORTHOMCL6741	term%3Dhypothetical	0.0493827	4	amplification	1.349	1.238	1.232	1.09	1.329	1.292	1.244	0.749	1.174	1.97	1.252	1.054	1.131	1.32	1.559	1.073	1.409	1.302	1.571	1.448	1.351	1.173	1.131	0.941	1.649	1.225	0.943	1.442	1.09	1.075	1.059	1.145	1.03	1.375	1.185	1.061	1.107	1.111	1.201	1.114	1.465
LbrM_10_v4_47	254316	254903	LbrM2904_000152200.1:pep	ORTHOMCL6546	term%3DGP63%2C	0.0493827	4	amplification	0.886	0.987	2.16	0.893	0.87	0.923	1.112	0.932	0.937	1.022	0.839	0.825	0.915	1.056	1.758	0.855	0.749	1.184	0.97	0.997	0.926	0.805	0.869	0.787	0.631	0.866	0.671	0.886	0.749	0.79	0.862	0.623	1.048	0.858	0.729	0.651	1.144	0.829	1.685	0.629	0.912
LbrM_02_v4_37	350706	355250	LbrM2904_000042900.1:pep	ORTHOMCL2	term%3DRetrotransposable	0.0493827	4	amplification	1.145	1.142	1.467	1.019	1.026	1.073	1.009	0.734	1.034	1.851	0.894	0.705	0.866	1.088	1.05	0.695	0.924	1.137	0.787	0.729	0.735	0.267	0.354	0.903	0.761	0.631	0.663	0.25	1.065	0.897	1.465	0.703	1.284	0.414	0.793	1.01	0.472	0.595	1.422	0.54	1.587
LbrM_02_v4_37	103417	105648	LbrM2904_000038100.1:pep	ORTHOMCL19	term%3Dphosphoglycan	0.0493827	4	amplification	1.277	1.28	1.509	1.261	1.48	1.185	1.284	1.269	1.227	1.286	1.16	1.376	1.289	1.336	1.428	1.351	1.108	1.244	1.246	1.755	1.852	1.466	1.351	1.326	1.318	1.232	1.145	1.356	1.31	1.279	1.172	1.406	1.137	1.325	1.22	1.289	1.208	1.345	1.473	1.303	1.543
LbrM_16_v4_53	404398	404877	LbrM2904_000254500.1:pep	ORTHOMCL5844	term%3Dhypothetical	0.0493827	4	amplification	1.534	2.013	0.995	0.873	0.712	1.189	1.679	0.821	1.406	1.069	0.984	0.824	1.829	1.773	1.108	0.865	0.844	1.775	0.936	0.806	0.929	0.934	0.751	0.903	0.902	0.968	0.843	0.758	0.737	0.887	0.835	0.998	0.828	1.031	0.924	0.908	0.928	0.931	1.003	0.829	0.921
LbrM_21_v4_55	9592	10359	LbrM2904_000386200.1:pep	ORTHOMCL4805	term%3Dhypothetical	0.0493827	4	amplification	1.639	1.378	0.817	1.406	0.868	1.51	1.277	1.683	1.338	1.349	1.3	2.088	2.12	1.368	0.902	2.061	2.014	1.333	1.184	1.333	1.163	1.214	1.246	1.17	1.093	1.137	1.432	1.054	1.283	1.191	1.149	1.229	1.226	1.306	1.281	1.238	1.138	1.328	0.918	1.194	1.187
LbrM_34_v4_67	1350363	1351112	LbrM2904_000813400.1:pep	ORTHOMCL112	term%3Dhypothetical	0.0493827	4	amplification	1.02	1.24	1.823	0.974	0.945	0.616	1.032	1.31	1.184	1.015	1.66	1.179	1.102	1.189	1.212	1.144	1.39	1.087	0.803	0.788	0.677	1.264	0.727	0.994	1.227	1.05	0.853	0.923	0.979	0.59	1.15	1.203	0.779	0.779	1.112	1.604	0.852	1.499	1.39	0.881	0.864
LbrM_35_v4_68	15250	17691	LbrM2904_000834700.1:pep	ORTHOMCL14	term%3Dphosphoglycan	0.0493827	4	amplification	1.63	1.143	1.282	1.313	1.575	1.228	1.045	1.952	1.008	1.288	1.067	1.987	1.966	1.19	1.27	2.08	1.714	1.144	1.441	0.901	0.825	1.105	1.323	1.149	1.158	1.448	0.673	1.142	1.147	1.488	0.974	0.948	1.199	1.19	0.985	0.963	0.946	0.937	1.513	1.006	1.062
LbrM_20_v4_69	1313169	1313753	LbrM2904_000349100.1:pep	ORTHOMCL53	term%3DAmastin	0.0493827	4	amplification	0.902	0.824	1.038	0.846	0.443	0.859	1.024	1.25	0.966	0.906	0.799	0.622	0.798	0.868	1.101	0.771	1.009	0.782	0.534	1.782	1.785	1.217	1.166	1.274	1.299	1.233	1.211	1.361	1.387	1.094	1.082	1.13	1.005	1.077	1.101	1.271	1.276	1.347	1.123	0.612	1.308
LbrM_03_v4_36	396661	397902	LbrM2904_000054700.1:pep	ORTHOMCL7355	term%3DEukaryotic	0.0493827	4	amplification	1.593	1.445	0.988	1.528	1.976	1.608	1.414	1.714	1.392	1.287	1.381	1.827	1.925	1.258	0.939	2.022	2.294	1.309	1.18	1.28	1.22	1.125	1.214	1.162	1.048	1.218	1.412	1.294	1.193	1.239	1.071	1.21	1.354	1.257	1.455	1.255	1.297	1.312	0.92	1.297	1.359
LbrM_28_v4_62	38270	39916	LbrM2904_000556700.1:pep	ORTHOMCL3369	term%3Dhypothetical	0.0493827	4	amplification	1.649	1.318	1.056	1.094	1.607	1.476	1.252	1.629	1.214	1.254	1.171	2.066	2.111	1.251	0.906	2.041	2.075	1.222	1.021	1.078	1.25	1.13	1.169	1.059	1.234	1.116	1.288	0.964	1.151	1.231	1.06	1.153	1.167	1.145	1.302	1.136	1.167	1.162	0.999	1.137	1.133
LbrM_23_v4_56	756079	756546	LbrM2904_000447600.1:pep	ORTHOMCL4314	term%3DNucleoside	0.0493827	4	amplification	1.442	1.126	1.079	1.251	1.825	1.328	1.23	1.589	1.182	1.188	1.159	1.903	2.184	1.267	0.983	1.653	1.901	1.286	1.089	1.253	1.311	1.076	0.963	1.233	1.078	1.243	1.29	1.143	1.122	1.29	1.155	1.057	1.241	1.298	1.247	1.077	1.195	1.179	1.015	1.442	1.168
LbrM_20_v4_69	1309111	1309695	LbrM2904_000348900.1:pep	ORTHOMCL53	term%3DAmastin	0.0493827	4	amplification	0.951	0.92	1.147	0.764	0.485	0.956	0.938	1.071	1.046	0.918	0.862	0.823	0.798	0.994	1.258	0.865	0.961	0.93	0.754	1.658	1.916	1.217	1.283	1.003	1.193	1.075	1.108	1.555	1.361	1.338	1.193	1.241	1.101	1.127	1.137	1.093	1.309	1.239	1.181	0.724	1.409
LbrM_02_v4_37	69817	72255	LbrM2904_000037600.1:pep	ORTHOMCL19	term%3Dphosphoglycan	0.0493827	4	amplification	1.16	1.205	1.349	0.881	1.24	0.291	1.174	0.961	1.192	1.089	0.837	2.299	1.269	1.24	1.197	2.22	0.95	1.137	0.328	0.405	0.354	0.866	0.965	0.818	0.849	1.201	0.362	1.605	0.819	0.314	0.684	0.275	0.295	0.29	0.874	0.859	0.981	0.307	0.779	0.318	1.468
LbrM_16_v4_53	3451	4575	LbrM2904_000244400.1:pep	ORTHOMCL5935	term%3DRibosomal	0.0493827	4	amplification	1.425	1.174	0.986	1.279	1.728	1.271	1.197	1.552	1.152	1.323	1.136	1.937	2.055	1.284	1.151	1.976	2.167	1.256	1.329	1.271	1.28	1.067	1.084	1.169	1.088	1.21	1.37	1.042	1.129	1.028	1.167	1.106	1.175	1.151	1.219	1.14	1.215	1.154	0.95	1.161	1.075
LbrM_27_v4_60	1344	2468	LbrM2904_000528200.1:pep	ORTHOMCL3607	term%3Dhypothetical	0.0493827	4	amplification	1.497	1.183	1.163	1.183	1.793	1.319	1.191	1.728	1.072	1.171	1.105	2.024	1.991	1.331	1.064	2.012	2.351	1.045	1.019	1.237	1.131	1.128	0.997	0.966	1.166	1.082	1.246	1.076	1.168	1.103	1.07	1.105	1.268	1.173	1.218	1.182	1.096	1.167	1.083	1.098	1.048
LbrM_12_v4_40	8661	9512	LbrM2904_000181200.1:pep	ORTHOMCL6453	term%3Dproteasome	0.0493827	4	amplification	1.636	1.354	1.161	1.439	1.881	1.493	1.269	1.547	1.29	1.323	1.277	1.961	2.092	1.45	1.038	1.925	1.967	1.375	1.167	1.205	1.145	1.002	1.155	1.136	1.168	1.139	1.212	1.198	1.198	1.194	1.228	1.132	1.176	1.297	1.331	1.27	1.198	1.25	1.089	1.132	1.234
LbrM_33_v4_65	3331	5799	LbrM2904_000736900.1:pep	ORTHOMCL1815	term%3DLysM	0.0493827	4	amplification	1.499	1.186	1.182	1.003	1.659	1.267	1.137	1.528	1.093	1.208	1.135	1.95	1.947	1.226	1.027	1.981	2.01	1.135	0.983	1.116	1.132	1.077	0.995	0.967	1.068	1.024	1.206	1.045	0.993	1.097	0.997	0.957	1.085	1.089	1.216	1.078	1.053	1.088	1.028	1.025	1.086
LbrM_24_v4_57	844783	846180	LbrM2904_000473300.1:pep	ORTHOMCL4084	term%3DSpoU	0.0493827	4	amplification	1.595	1.394	0.951	1.247	1.79	1.383	1.205	1.651	1.287	1.312	1.235	2.046	2.103	1.247	1.042	1.938	2.06	1.231	1.004	1.169	1.138	1.208	1.152	1.119	1.187	1.143	1.408	1.192	1.215	1.084	1.095	1.029	1.25	1.341	1.157	1.186	1.156	1.244	0.925	1.187	1.215
LbrM_03_v4_36	394958	395911	LbrM2904_000054600.1:pep	ORTHOMCL7356	term%3DMORN	0.0493827	4	amplification	1.532	1.413	0.938	1.368	1.815	1.717	1.265	1.642	1.499	1.343	1.363	1.874	1.946	1.172	0.814	1.985	2.007	1.298	1.301	1.228	1.297	1.266	1.241	1.294	1.236	1.186	1.439	1.357	1.115	1.218	1.178	1.32	1.198	1.329	1.21	1.194	1.245	1.277	0.781	1.213	1.256
LbrM_34_v4_67	562726	563508	LbrM2904_000792100.1:pep	ORTHOMCL56	term%3D60S	0.0493827	4	amplification	1.141	1.148	1.168	0.912	1.161	0.989	1.016	0.947	1.061	1.065	1.553	0.965	1.079	1.149	1.234	1.231	0.927	0.996	1.605	1.075	0.978	0.975	1.035	1.099	0.992	0.96	0.979	1.107	1.056	1.082	1.019	0.915	1.057	1.022	1.059	1.184	1.044	1.137	1.99	1.015	1.027
LbrM_12_v4_40	7798	8268	LbrM2904_000181100.1:pep	ORTHOMCL6454	term%3DPITH	0.0493827	4	amplification	1.924	1.267	0.939	1.257	1.955	1.514	1.34	1.559	1.374	1.257	1.244	1.776	2.032	1.201	0.953	1.727	1.967	1.225	1.196	1.326	1.312	1.191	1.101	1.002	1.219	1.016	1.392	1.321	1.267	1.087	1.176	1.132	1.291	1.331	1.331	1.136	1.223	1.232	0.948	1.151	1.318
LbrM_21_v4_55	570719	572509	LbrM2904_000403000.1:pep	ORTHOMCL4623	term%3Dpalmitoyl	0.0493827	4	amplification	1.005	0.976	1.022	0.96	0.868	0.926	0.962	0.905	1.05	0.992	0.987	1.053	0.893	0.995	0.982	0.948	0.925	0.987	1.007	1.914	1.82	0.911	0.948	0.891	0.965	1.019	0.885	0.961	0.975	1.057	0.94	0.962	0.95	0.865	0.992	0.943	0.94	0.987	1.052	0.914	0.953
LbrM_20_v4_69	2632451	2635471	LbrM2904_000385500.1:pep	ORTHOMCL4821	term%3Dhypothetical	0.0493827	4	amplification	1.66	1.29	1.11	1.22	1.813	1.385	1.246	1.716	1.223	1.273	1.182	2.107	2.175	1.302	1.056	2.104	1.97	1.289	1.225	1.114	1.234	1.107	1.196	1.084	1.22	1.17	1.263	1.166	1.227	1.257	1.165	1.13	1.217	1.228	1.246	1.172	1.143	1.077	1.142	1.141	1.257
LbrM_02_v4_37	292732	297825	LbrM2904_000042200.1:pep	ORTHOMCL2	term%3DRetrotransposable	0.0493827	4	amplification	1.101	0.992	1.298	1.105	1.013	1.118	1.1	0.841	1.087	1.798	0.799	0.738	0.886	1.061	1.092	0.811	0.95	1.072	0.819	0.729	0.762	0.267	0.418	1.044	0.703	0.931	0.633	0.25	1.119	0.987	1.221	0.795	1.01	0.518	0.874	0.967	0.547	0.711	1.168	0.508	1.662
LbrM_33_v4_65	1255396	1256580	LbrM2904_000770400.1:pep	ORTHOMCL1530	term%3Dhypothetical	0.0493827	4	amplification	0.989	1.091	1.038	1.05	1.18	1.191	1.053	0.993	1.109	1.021	1.12	1.069	1.031	1.035	1.428	1.11	1.032	1.094	1.013	1.116	1.032	1.588	1.022	1.046	1.132	1.746	1.078	0.952	1.044	1.136	1.099	1.117	1.14	1.634	1.667	1.192	1.021	1.685	0.977	1.052	1.119
LbrM_34_v4_67	2065957	2067846	LbrM2904_000834500.1:pep	ORTHOMCL0	term%3DTATE	0.0493827	4	amplification	1.476	1.073	0.761	0.897	1.456	0.765	1	0.947	0.954	1.241	0.692	1.782	1.837	1.176	0.749	1.727	1.957	1.087	0.803	1.027	1.003	0.948	0.615	0.863	0.757	0.72	0.803	0.584	0.721	1.102	0.863	0.706	0.946	0.989	0.677	0.821	0.9	0.827	0.789	0.868	1.043
LbrM_29_v4_61	1200291	1202369	LbrM2904_000622400.1:pep	ORTHOMCL7354	term%3Dhypothetical	0.0493827	4	amplification	1.535	1.22	1.082	1.282	1.918	1.227	1.175	1.622	1.136	1.21	1.171	2.151	2.06	1.295	1.047	2.049	1.84	1.224	1.088	1.15	1.303	1.28	1.067	1.069	1.159	1.15	1.214	1.111	1.078	1.053	1.187	1.183	1.09	1.317	1.336	1.135	1.129	1.082	1.072	1.259	1.196
LbrM_14_v4_45	8263	9174	LbrM2904_000209800.1:pep	ORTHOMCL6226	term%3Dexosome	0.0493827	4	amplification	1.527	1.194	0.998	1.321	1.737	1.365	1.485	1.642	1.183	1.348	1.343	2.083	2.125	1.38	0.849	2.196	2.204	1.315	1.221	1.139	1.24	1.173	0.977	1.254	1.169	1.229	1.324	1.26	1.07	1.079	1.194	1.3	1.096	1.208	1.247	1.126	1.202	1.228	0.977	1.234	1.146
LbrM_30_v4_63	650862	652225	LbrM2904_000641800.1:pep	ORTHOMCL238	term%3Dsuccinyl-coa:3-ketoacid-coenzyme	0.0493827	4	amplification	1.078	1.113	1.212	1.344	1.229	1.342	1.11	0.915	1.137	1.408	1.089	1.306	1.022	1.136	1.149	1.282	1.124	1.209	1.653	1.018	1.074	0.965	1.049	1.117	1.354	0.939	1.38	1.08	1.062	1.074	1.005	1.284	1.526	1.702	1.37	1.06	1.431	1.047	1.387	1.263	1.208
LbrM_17_v4_49	2735	5059	LbrM2904_000262400.1:pep	ORTHOMCL5787	term%3Deukaryotic	0.0493827	4	amplification	1.68	1.271	1.104	1.183	1.839	1.235	1.284	1.45	1.223	1.21	1.163	1.793	1.963	1.278	1.074	1.984	2.244	1.204	1.14	1.127	1.156	1.072	1.051	1.038	1.159	1.101	1.117	1.097	1.154	1.167	1.057	1.108	1.144	1.197	1.287	1.125	1.148	1.04	1.012	1.108	1.071
LbrM_10_v4_47	264129	266258	LbrM2904_000152600.1:pep	ORTHOMCL1	term%3DGP63%2C	0.0493827	4	deletions	0.606	0.577	0.69	0.519	0.465	0.734	0.547	0.492	0.59	0.551	0.617	0.544	0.532	0.571	0.406	0.656	0.556	0.592	0.438	0.435	0.476	0.69	0.637	0.309	0.488	0.566	0.457	0.483	0.439	0.576	0.612	0.481	0.533	0.688	0.467	0.521	0.841	0.49	0.728	0.458	0.787
LbrM_19_v4_52	678832	679365	LbrM2904_000315100.1:pep	ORTHOMCL351	term%3Dhypothetical	0.0493827	4	deletions	0.605	0.603	0.625	0.555	0.747	0.47	0.442	0.624	0.623	0.683	0.551	0.653	0.722	0.663	0.485	0.817	0.682	0.604	0.595	0.531	0.443	0.509	0.686	0.68	0.572	0.54	0.552	0.541	0.584	0.614	0.663	0.602	0.651	0.662	0.597	0.658	0.525	0.56	0.656	0.557	0.603
LbrM_20_v4_69	1488479	1489057	LbrM2904_000354200.1:pep	ORTHOMCL36	term%3Damastin-like	0.0493827	4	deletions	0.483	0.442	0.583	0.699	0.611	0.819	0.58	0.192	0.467	0.636	0.511	0.482	0.508	0.462	0.494	0.538	0.457	0.412	0.565	0.817	0.814	0.553	0.496	0.678	0.636	0.664	0.541	0.518	0.374	0.628	0.583	0.496	0.657	0.706	0.83	0.497	0.663	0.485	0.6	0.835	0.543
LbrM_13_v4_50	675249	6771381	LbrM2904_000209600.1:pep	ORTHOMCL0	term%3DTATE	0.0493827	4	deletions	1.277	1.125	0.973	0.668	1.229	0.575	0.99	0.773	0.889	0.82	0.794	1.675	1.422	0.99	0.649	1.665	2.02	1.041	0.849	0.699	0.721	0.63	0.26	0.569	0.558	0.633	0.606	0.448	0.577	0.767	0.669	0.492	0.7	0.732	0.798	0.401	0.613	0.716	0.411	0.461	0.764
LbrM_24_v4_57	6220	7353	LbrM2904_000448200.1:pep	ORTHOMCL249	term%3Dhypothetical	0.0493827	4	deletions	0.813	0.625	0.424	0.739	1.057	0.701	0.499	0.897	0.473	0.622	0.601	1.177	1.017	0.515	0.447	1.032	1.071	0.579	0.59	0.633	0.582	0.463	0.631	0.625	0.686	0.772	0.626	0.489	0.671	0.552	0.6	0.528	0.717	0.536	0.714	0.408	0.488	0.559	0.391	0.459	0.69
LbrM_10_v4_47	517305	517706	LbrM2904_000159500.1:pep	ORTHOMCL94	term%3Dhypothetical	0.0493827	4	deletions	0.668	0.666	0.85	0.763	0.708	0.609	0.693	0.641	0.642	0.847	0.6	0.658	0.596	0.685	0.992	0.577	0.532	0.756	0.845	0.69	0.635	0.661	0.956	0.731	0.889	0.799	0.913	0.773	0.878	0.854	0.779	0.594	0.355	0.697	0.583	0.824	0.841	0.546	0.842	0.629	0.859
LbrM_04_v4_39	144090	1460151	LbrM2904_000059400.1:pep	ORTHOMCL72	term%3Dbeta-fructofuranosidase%2C	0.0493827	4	deletions	0.81	0.819	1.848	1.441	1.152	1.059	0.825	1.207	0.754	2.113	1.167	1.221	0.782	0.813	1.013	1.255	0.769	0.844	0.314	0.82	0.845	0.446	0.432	1.12	0.438	0.307	2.191	0.538	1.649	1.667	1.307	1.063	0.305	1.231	1.058	0.735	1.342	2.608	2.195	1.848	1.105
LbrM_17_v4_49	669583	670740	LbrM2904_000279100.1:pep	ORTHOMCL5643	term%3Dferrochelatase-like	0.037037	3	amplification	1.588	1.192	1.088	1.283	1.879	1.376	1.249	1.538	1.19	1.223	1.13	1.827	2.029	1.291	0.902	1.923	2.272	1.172	0.964	1.201	1.156	1.017	1.186	1.012	1.135	1.316	1.247	1.036	1.154	1.068	1.186	1.24	1.087	1.146	1.234	1.222	1.18	1.113	1.029	1.162	1.17
LbrM_08_v4_42	16638	16856	LbrM2904_000111600.1:pep	ORTHOMCL6892	term%3Dhypothetical	0.037037	3	amplification	1.395	1.345	0.969	1.154	1.506	1.376	1.309	1.385	1.39	1.311	1.132	1.953	1.974	1.112	0.788	1.75	1.909	1.169	1.118	1.342	1.544	1.073	1.397	0.926	1.157	0.946	0.951	1.328	1.142	1.275	0.956	1.036	1.26	1.137	1.145	1.376	1.179	1.309	1.06	1.253	1.075
LbrM_26_v4_59	12122	13015	LbrM2904_000500800.1:pep	ORTHOMCL3847	term%3Dhypothetical	0.037037	3	amplification	1.48	1.274	0.823	1.263	1.544	1.359	1.235	1.582	1.211	1.113	1.198	1.937	2.138	1.245	0.842	1.869	1.948	1.195	0.972	1.069	1.185	1.121	1.097	1.091	1.071	1.131	1.301	1.097	1.233	1.085	1.168	1.107	1.115	1.168	1.131	1.072	1.22	1.155	0.947	1.126	1.112
LbrM_18_v4_54	286089	287264	LbrM2904_000286300.1:pep	ORTHOMCL38	term%3Dphosphatidic	0.037037	3	amplification	1.277	1.339	1.185	1.397	1.106	1.291	1.507	1.104	1.452	1.446	1.392	1.055	1.264	1.41	1.347	1.017	1.36	1.38	1.039	0.906	0.944	1.141	1.183	1.125	1.467	0.926	1.227	1.584	1.191	1.551	1.268	1.114	1.067	1.149	1.168	0.938	0.993	1.116	1.262	1.01	1.34
LbrM_04_v4_39	138015	139940	LbrM2904_000059200.1:pep	ORTHOMCL72	term%3Dbeta-fructofuranosidase%2C	0.037037	3	amplification	0.696	0.685	1.249	1.156	1.013	0.789	0.671	0.893	0.647	1.52	0.933	1.017	0.565	0.647	0.862	0.966	0.655	0.716	0.314	0.688	0.763	0.422	0.547	1.011	0.463	0.279	1.725	0.489	1.211	1.256	0.926	1.063	0.305	0.993	0.879	0.672	0.941	1.904	1.347	1.475	0.772
LbrM_11_v4_48	20821	21750	LbrM2904_000165200.1:pep	ORTHOMCL5467	term%3DEndoplasmic	0.037037	3	amplification	1.833	1.296	0.944	1.39	1.703	1.519	1.297	1.603	1.385	1.405	1.254	1.857	2.229	1.319	0.944	1.89	2.211	1.36	1.215	1.227	1.223	1.209	1.208	1.191	1.343	1.233	1.422	1.228	1.329	1.145	1.178	1.207	1.276	1.224	1.367	1.198	1.255	1.304	0.9	1.266	1.283
LbrM_31_v4_64	710471	711793	LbrM2904_000677000.1:pep	ORTHOMCL228	term%3Dthiolase	0.037037	3	amplification	1.545	1.421	1.173	1.368	1.147	1.235	1.329	1.048	1.528	1.309	1.178	1.07	1.165	1.363	1.099	1.013	1.194	1.446	1.16	1.051	1.012	1.326	1.445	1.114	1.35	1.144	1.246	1.114	1.365	1.127	1.162	1.278	1.033	1.185	1.427	1.265	1.362	1.245	1.475	1.108	1.06
LbrM_25_v4_58	583737	584705	LbrM2904_000489900.1:pep	ORTHOMCL3960	term%3Dcyclin%3Bevidence%3DIEA%3Bwith%3DGeneDB:LbrM.25.1330	0.037037	3	amplification	1.279	1.209	0.948	1.214	1.195	1.33	1.267	1.172	1.229	1.296	1.273	1.103	1.177	1.16	0.93	1.241	1.191	1.235	1.238	1.768	1.624	1.261	1.054	1.086	1.184	1.146	1.089	1.09	1.282	1.137	1.239	1.246	1.262	1.203	1.304	1.211	1.169	1.426	0.955	1.22	1.258
LbrM_35_v4_68	2665730	2666830	LbrM2904_000910000.1:pep	ORTHOMCL363	term%3Dhypothetical	0.037037	3	amplification	1.553	1.166	0.962	1.086	1.774	1.228	1.192	1.754	1.081	1.201	1.113	1.873	1.989	1.241	0.958	1.969	1.662	1.265	1.02	1.09	1.125	1.105	1.154	1.175	1.079	1.237	1.172	1.08	1.173	1.191	1.001	1.106	1.106	1.19	1.138	1.095	1.088	1.035	0.938	1.006	1.03
LbrM_13_v4_50	2620	4572	LbrM2904_000191400.1:pep	ORTHOMCL6369	term%3Dhypothetical	0.037037	3	amplification	1.492	1.224	1.16	1.114	1.784	1.264	1.255	1.51	1.174	1.215	1.082	1.865	1.99	1.241	1.15	1.979	2.126	1.288	1.183	1.109	1.211	1.151	1.125	1.139	1.137	1.239	1.238	1.12	1.131	1.19	1.1	1.176	1.169	1.325	1.143	1.107	1.21	1.121	1.232	1.161	1.162
LbrM_13_v4_50	666949	668337	LbrM2904_000209300.1:pep	ORTHOMCL6228	term%3Dhypothetical	0.037037	3	amplification	1.554	1.174	0.956	1.336	1.903	1.379	1.273	1.643	1.275	1.231	1.149	1.865	2.012	1.268	1.002	1.841	2.099	1.202	1.153	1.205	1.185	1.151	1.081	1.159	1.196	1.134	1.344	1.165	1.179	1.231	1.123	1.039	1.258	1.22	1.197	1.148	1.129	1.136	0.939	1.105	1.146
LbrM_35_v4_68	21798	22256	LbrM2904_000834900.1:pep	ORTHOMCL1027	term%3Dhypothetical	0.037037	3	amplification	1.584	1.222	0.908	1.071	1.714	0.993	1.224	1.517	1.038	1.25	1.128	1.968	1.966	1.164	0.78	1.814	2	1.124	0.96	1.185	1.2	0.921	1.126	1.019	1.131	1.207	1.147	1.204	1.147	0.979	1.027	1.079	1.091	1.157	1.087	1.076	1.135	1.167	0.85	1.032	1.078
LbrM_16_v4_53	6234	7331	LbrM2904_000244600.1:pep	ORTHOMCL5933	term%3Darginine	0.037037	3	amplification	1.347	1.161	0.901	1.123	1.606	1.373	1.197	1.59	1.118	1.176	1.102	1.919	1.739	1.158	1.151	2.059	2.139	1.18	0.997	1.1	1.18	1.121	1.084	1.195	1.194	1.089	1.186	1.074	1.267	1.149	0.981	1.052	1.233	1.22	1.219	1.063	1.164	1.005	1.075	1.134	1.058
LbrM_28_v4_62	40581	40898	LbrM2904_000556800.1:pep	ORTHOMCL3368	term%3DPresent	0.037037	3	amplification	1.728	1.293	1.126	1.143	1.566	1.23	1.303	1.768	1.312	1.254	1.316	2.066	1.787	1.21	0.998	2.041	1.816	1.222	0.84	1.176	1.378	1.039	1.252	1.271	1.046	1.045	1.417	1.275	1.33	1.172	1.06	1.126	1.167	1.305	1.284	1.156	1.282	1.126	1.036	1.083	1.033
LbrM_20_v4_69	1870900	1871562	LbrM2904_000366700.1:pep	ORTHOMCL4991	term%3D20s	0.037037	3	amplification	1.37	1.135	1.456	0.862	1.054	1.151	1.143	0.755	1.079	0.881	1.23	0.803	0.943	1.176	1.438	0.912	0.985	1.257	0.754	1.139	1.129	1.217	1.196	1.057	1.459	1.202	1.082	1.166	1.227	0.973	1.249	1.075	1.121	1.766	1.498	1.053	1.309	1.095	1.452	0.974	1.902
LbrM_15_v4_46	635812	637443	LbrM2904_000244100.1:pep	ORTHOMCL5937	term%3Dhypothetical	0.037037	3	amplification	1.703	1.283	0.855	1.269	1.728	1.42	1.258	1.627	1.377	1.297	1.263	1.918	1.864	1.345	0.883	1.967	1.964	1.268	1.099	1.221	1.182	1.196	1.058	1.068	1.176	1.113	1.338	1.201	1.187	1.226	1.156	1.175	1.243	1.265	1.244	1.199	1.148	1.202	0.874	1.169	1.143
LbrM_11_v4_48	629034	630194	LbrM2904_000180800.1:pep	ORTHOMCL6456	term%3DVariant	0.037037	3	amplification	1.697	1.247	1.064	1.256	1.93	1.253	1.262	1.507	1.221	1.228	1.205	1.87	2.104	1.319	0.924	1.925	2.237	1.29	0.984	1.227	1.171	1.086	1.154	1.104	1.064	1.196	1.172	1.017	1.148	1.064	0.978	1.102	1.119	1.156	1.258	1.198	1.145	1.062	0.931	1.212	1.173
LbrM_34_v4_67	1439879	1443450	LbrM2904_000816000.1:pep	ORTHOMCL204	term%3DFusaric	0.037037	3	amplification	1.628	1.573	1.716	1.253	0.984	1.008	1.508	1.414	1.538	1.09	1.568	1.318	1.562	1.536	1.256	1.187	1.545	1.59	1.278	1.075	1.029	1.291	0.951	0.994	1.253	1.35	1.33	1.138	1.108	1.063	1.229	1.255	1.038	1.103	1.077	1.547	1.109	1.24	1.108	1.149	1.059
LbrM_24_v4_57	391311	392600	LbrM2904_000459200.1:pep	ORTHOMCL4206	term%3DDNAJ	0.037037	3	amplification	1.027	1.046	0.985	1.559	1.525	1.071	1.033	0.981	1.027	1.053	1.04	0.941	0.95	1.01	1.084	0.969	0.961	1.148	1.092	1.096	1.012	1.028	1.234	1.145	1.002	0.988	1.095	1.008	1.139	1.005	1.695	1.056	1.085	1.056	1.139	1.108	1.123	1.172	1.494	1.619	1.593
LbrM_34_v4_67	110252	111046	LbrM2904_000781200.1:pep	ORTHOMCL110	term%3D40S	0.037037	3	amplification	1.461	1.286	1.946	1.005	1.122	1.232	1.229	2.037	1.246	1.09	1.522	1.708	1.309	1.376	2.072	1.878	1.03	1.298	0.892	1.027	1.054	0.948	1.091	0.968	0.939	0.99	1.004	1.077	1.082	0.925	0.993	1.386	1.057	0.989	0.955	0.955	0.932	0.982	1.277	0.962	1.01
LbrM_30_v4_63	1301717	1302034	LbrM2904_000660300.1:pep	ORTHOMCL236	term%3D60S	0.037037	3	amplification	1.479	1.055	0.808	1.075	1.982	0.963	1.143	1.474	1.067	1.187	1.089	1.632	1.954	1.268	0.998	2.051	1.685	1.067	1.004	0.995	1.099	0.525	1.068	1.05	1.041	1.09	0.978	0.953	1.02	1.094	1.109	1.048	1.052	1.162	1.116	1.1	0.834	0.921	0.879	0.676	0.931
LbrM_22_v4_51	6088	7971	LbrM2904_000409300.1:pep	ORTHOMCL260	term%3DCLN3	0.037037	3	amplification	1.521	1.265	0.937	1.211	1.949	1.14	1.201	1.336	1.128	1.394	1.035	1.605	1.965	1.369	1.015	1.742	1.897	1.242	1.028	1.274	1.208	1.173	1.258	1.4	1.255	0.966	1.128	0.967	1.037	0.908	1.542	0.998	1.364	1.169	1.13	1.245	1.14	1.154	1.053	0.922	1.294
LbrM_18_v4_54	730790	732604	LbrM2904_000297100.1:pep	ORTHOMCL5500	term%3Dhypothetical	0.037037	3	amplification	1.608	1.235	1.203	1.231	1.649	1.281	1.196	1.55	1.172	1.238	1.209	1.838	2.035	1.249	1.108	1.937	2.189	1.179	1.053	1.15	1.25	1.114	1.238	1.179	1.147	1.111	1.253	1.056	1.165	1.249	1.11	1.114	1.124	1.217	1.314	1.217	1.161	1.098	1.184	1.146	1.195
LbrM_16_v4_53	5074	5718	LbrM2904_000244500.1:pep	ORTHOMCL5934	term%3DAAA	0.037037	3	amplification	1.331	1.111	0.884	1.092	1.83	1.25	1.179	1.59	1.084	1.19	1.187	1.792	1.829	1.242	0.767	2.079	2.083	1.212	1.299	1.197	1.155	1.121	1.028	1.222	1.114	1.065	1.318	1.327	1.198	1.129	1.087	1.133	1.194	1.134	1.293	1.14	1.131	1.191	0.878	1.161	1.109
LbrM_27_v4_60	7441	8451	LbrM2904_000528600.1:pep	ORTHOMCL3606	term%3Dqueuine	0.037037	3	amplification	1.574	1.253	1.181	1.15	1.608	1.239	1.208	1.675	1.136	1.171	1.089	1.93	1.831	1.304	1.109	2.034	1.914	1.156	1.05	1.14	1.234	0.963	1.054	0.94	1.057	1.082	1.376	1.148	1.038	1.205	1.097	1.078	1.268	1.206	1.181	1.182	1.245	1.203	1.121	1.024	1.037
LbrM_27_v4_60	9152	10435	LbrM2904_000528700.1:pep	ORTHOMCL3605	term%3DCAAX	0.037037	3	amplification	1.421	1.311	0.93	1.28	1.793	1.399	1.242	1.675	1.232	1.197	1.235	2.043	1.877	1.25	1.064	1.969	2.023	1.177	1.081	1.164	1.183	1.104	1.139	1.044	1.301	1.175	1.428	1.22	1.168	1.184	1.177	1.105	1.123	1.19	1.309	1.082	1.096	1.131	0.878	1.135	1.115
LbrM_15_v4_46	9848	10167	LbrM2904_000225500.1:pep	ORTHOMCL352	term%3Dhypothetical	0.037037	3	amplification	1.314	1.135	0.974	1.548	2.077	0.72	1.022	1.609	1.058	0.842	1.013	2.021	1.705	1.262	0.624	1.987	1.549	1.088	0.683	0.723	0.603	0.886	0.733	0.761	0.889	0.983	0.977	0.739	0.629	1.306	0.693	0.641	0.65	0.641	1.118	0.812	1.115	0.718	0.979	0.815	1.021
LbrM_35_v4_68	2672359	2672853	LbrM2904_000910400.1:pep	ORTHOMCL360	term%3DU1A	0.037037	3	amplification	1.568	1.143	1.033	1.207	1.973	1.409	1.29	1.517	1.169	1.139	1.113	1.987	2.106	1.241	1.003	1.748	1.766	1.184	1.02	1.043	1	1.079	1.098	0.836	1.184	1.176	1.247	1.266	1.045	0.999	1.264	0.948	1.106	1.029	1.257	1.038	1.12	1.035	0.903	1.138	1.126
LbrM_18_v4_54	536278	538434	LbrM2904_000292700.1:pep	ORTHOMCL291	term%3Dprolyl-tRNA	0.037037	3	amplification	1.413	1.418	1.645	0.665	0.66	1.4	1.265	0.905	1.221	1.055	1.027	1.004	1.221	1.357	1.13	0.959	1.106	1.433	1.463	0.93	0.995	1.002	1.073	1.072	0.693	1.111	0.997	1.056	1.009	0.987	1.004	1.087	1.105	1.115	1.058	1.038	1.111	1.007	1.353	1.064	1.109
LbrM_05_v4_38	8465	9052	LbrM2904_000069600.1:pep	ORTHOMCL7240	term%3Dras-like	0.037037	3	amplification	1.534	1.223	0.866	1.296	1.821	1.448	1.231	1.673	1.163	1.204	1.327	1.893	1.748	1.253	0.87	2.035	1.987	1.1	1.09	1.351	1.09	1.121	1.016	0.95	1.022	1.126	1.371	0.973	1.298	1.157	1.111	1.135	1.205	1.365	1.232	1.161	1.109	1.248	0.896	1.116	1.181
LbrM_28_v4_62	1118385	1119323	LbrM2904_000587300.1:pep	ORTHOMCL241	term%3Dreceptor	0.037037	3	amplification	1.147	1.112	1.865	0.996	1.236	0.944	0.909	1.325	0.939	1.099	1.444	1.146	1.021	1.112	1.336	1.216	1.147	0.969	0.931	1.029	1.072	1.22	1.225	1.033	0.966	1.116	1.572	1.306	0.895	1.112	1.086	1.207	1.224	0.69	0.995	1.038	1.085	1.001	1.221	0.948	1.716
LbrM_20_v4_69	750056	751066	LbrM2904_000334800.1:pep	ORTHOMCL6111	term%3DD-isomer	0.037037	3	amplification	1.096	1.087	0.965	1.122	1.075	0.898	1.007	1.016	1.143	0.942	1.07	0.923	0.918	1.092	0.943	0.888	1.153	1.109	1.005	1.287	1.234	0.996	0.933	1.057	1.061	1.075	0.979	0.972	1.094	1.013	1.054	1.158	1.101	1.11	1.065	1.013	1.027	1.095	0.949	1.002	1.104
LbrM_24_v4_57	13613	14968	LbrM2904_000448400.1:pep	ORTHOMCL4297	term%3Dpyruvate	0.037037	3	amplification	1.518	1.286	0.883	1.214	1.769	1.48	1.274	1.69	1.238	1.34	1.17	1.919	2.08	1.301	0.851	1.98	1.868	1.241	1.004	1.072	1.239	1.054	1.124	0.989	1.108	1.112	1.33	1.161	1.139	1.203	1.095	0.924	1.214	1.24	1.23	1.244	1.156	1.136	0.89	1.079	1.117
LbrM_30_v4_63	1302355	1303023	LbrM2904_000660400.1:pep	ORTHOMCL2478	term%3Dribosomal	0.037037	3	amplification	1.556	1.182	1.089	1.17	1.665	1.204	1.226	1.55	1.028	1.095	1.12	2.14	2.045	1.228	0.816	1.901	1.915	1.189	1.004	1.157	1.249	1.091	0.918	1.184	1.172	0.969	1.279	0.995	1.062	0.979	1.031	0.839	1.017	1.08	1.184	1.021	1.054	1.103	0.912	1.032	1.067
LbrM_33_v4_65	725899	726780	LbrM2904_000756700.1:pep	ORTHOMCL74	term%3Dhypothetical	0.037037	3	amplification	1.576	1.755	1.719	1.48	1.539	0.806	1.572	0.784	1.585	1.443	0.867	1.069	1.718	1.594	1.094	1.175	1.005	1.858	0.775	1.235	1.233	0.781	1.022	1.255	1.217	1.187	1.001	0.697	0.891	1.077	0.945	1.303	0.755	1.007	0.99	1.097	1.118	0.913	1.628	0.917	0.773
LbrM_25_v4_58	890623	891408	LbrM2904_000500300.1:pep	ORTHOMCL3900	term%3Dhypothetical	0.037037	3	amplification	1.356	1.343	0.948	1.198	1.674	1.296	1.215	1.562	1.213	1.179	1.194	1.75	1.992	1.335	0.93	1.948	1.946	1.13	1.12	1.105	1.171	1.062	1.072	1.153	1.273	1.228	1.165	1.196	1.12	1.097	1.075	1.219	1.224	1.186	1.22	1.172	1.087	1.231	0.92	1.13	1.131
LbrM_20_v4_69	1872266	1872604	LbrM2904_000366800.1:pep	ORTHOMCL159	term%3DNADH-ubiquinone	0.037037	3	amplification	1.047	1.063	0.947	0.992	0.906	0.937	0.973	0.563	1.046	0.538	1.038	0.562	0.991	1.134	0.921	0.608	1.057	0.993	0.502	0.817	0.814	1.079	1.05	1.003	1.379	1.107	1.005	0.972	0.88	1.034	1.054	0.993	0.85	1.918	1.48	0.914	1.524	1.113	1.568	0.891	2.089
LbrM_31_v4_64	708686	709897	LbrM2904_000676900.1:pep	ORTHOMCL228	term%3Dthiolase	0.037037	3	amplification	1.545	1.421	1.324	1.335	1.086	1.196	1.397	1.022	1.503	1.246	1.122	1.033	1.131	1.431	0.932	1.11	1.253	1.583	1.234	1.16	1.012	1.352	1.581	1.163	1.586	1.2	1.426	1.174	1.339	0.989	1.292	1.425	1.085	1.227	1.508	1.289	1.33	1.531	1.602	1.002	1.101
LbrM_28_v4_62	41359	42732	LbrM2904_000556900.1:pep	ORTHOMCL3367	term%3Dorigin	0.037037	3	amplification	1.665	1.281	1.003	1.258	1.648	1.328	1.389	1.682	1.279	1.332	1.155	2.066	2.065	1.349	0.998	2.084	1.802	1.211	0.9	1.201	1.148	1.062	1.03	1.059	1.154	1.021	1.288	1.026	1.126	1.251	1.033	1.072	1.167	1.128	1.194	1.215	1.2	1.162	0.981	1.246	1.15
LbrM_24_v4_57	839703	840194	LbrM2904_000473000.1:pep	ORTHOMCL4087	term%3Dhypothetical	0.037037	3	amplification	1.687	1.31	0.9	1.477	1.749	1.402	1.308	1.716	1.206	1.302	1.251	1.973	1.922	1.233	0.808	2.022	1.923	1.314	1.063	1.218	1.29	1.311	1.069	0.989	1.213	1.173	1.356	1.131	0.987	1.222	1.147	1.135	1.177	1.173	1.338	1.128	1.27	1.082	0.943	1.187	1.067
LbrM_19_v4_52	669483	670583	LbrM2904_000314800.1:pep	ORTHOMCL286	term%3Dpotassium	0.037037	3	deletions	0.574	0.478	0.625	0.571	0.649	0.572	0.495	0.611	0.455	0.576	0.526	0.759	0.525	0.522	0.618	0.715	0.737	0.516	0.532	0.531	0.574	0.535	0.686	0.571	0.654	0.54	0.552	0.509	0.584	0.45	0.583	0.547	0.6	0.522	0.504	0.658	0.592	0.597	0.583	0.64	0.499
LbrM_03_v4_36	1689	35781	LbrM2904_000044800.1:pep	ORTHOMCL0	term%3DTATE	0.037037	3	deletions	1.411	1.141	0.687	1.155	1.558	0.608	1.172	1.002	1.088	1.117	0.897	1.509	1.773	1.215	0.762	1.599	2.007	1.177	0.757	0.691	0.804	0.787	0.386	0.528	0.726	0.994	0.64	0.41	0.7	0.826	0.616	0.467	0.608	0.79	0.794	0.844	0.736	0.426	0.764	0.874	1.015
LbrM_34_v4_67	10812	11513	LbrM2904_000777600.1:pep	ORTHOMCL353	term%3Dhypothetical	0.037037	3	deletions	0.685	0.517	0.584	0.588	0.787	0.485	0.623	0.688	0.554	0.576	0.523	0.891	0.942	0.575	0.507	0.864	0.695	0.523	0.505	0.549	0.627	0.553	0.531	0.549	0.574	0.57	0.602	0.523	0.567	0.551	0.418	0.549	0.519	0.551	0.469	0.535	0.466	0.5	0.582	0.534	0.473
LbrM_29_v4_61	562443	562736	LbrM2904_000606100.1:pep	ORTHOMCL342	term%3Dhypothetical	0.037037	3	deletions	0.473	0.563	0.558	0.475	0.5	0.499	0.47	0.469	0.552	0.522	0.437	0.474	0.435	0.54	0.436	0.401	0.533	0.586	0.5	0.479	0.351	0.461	0.543	0.417	0.541	0.575	0.531	0.463	0.488	0.565	0.49	0.486	0.591	0.461	0.58	0.538	0.548	0.471	0.573	0.482	0.491
LbrM_04_v4_39	141066	1429911	LbrM2904_000059300.1:pep	ORTHOMCL72	term%3Dbeta-fructofuranosidase%2C	0.037037	3	deletions	0.793	0.752	1.848	1.34	1.152	0.935	0.767	1.183	0.754	1.794	1.131	1.221	0.717	0.858	1.119	1.159	0.684	0.832	0.314	0.846	0.817	0.587	0.576	1.175	0.438	0.279	2.218	0.562	1.417	1.429	1.116	1.174	0.305	1.158	0.998	0.567	1.202	2.528	1.993	1.809	1.078
LbrM_11_v4_48	33975	41291	LbrM2904_000165700.1:pep	ORTHOMCL5472	term%3DGRIP	0.037037	3	deletions	0.818	0.765	0.721	0.867	1.23	1.025	0.666	0.945	0.627	0.447	0.418	0.79	0.916	0.763	0.786	0.838	0.874	0.649	0.695	0.561	0.654	0.566	0.595	0.811	0.611	0.779	0.773	0.551	0.665	0.794	0.733	0.551	0.921	0.425	0.438	1.005	0.58	0.762	0.512	0.727	0.702
LbrM_22_v4_51	561095	562300	LbrM2904_000422700.1:pep	ORTHOMCL254	term%3Dpalmitoyl	0.037037	3	deletions	0.426	0.528	0.513	0.521	0.546	0.44	0.453	0.495	0.498	0.567	0.46	0.461	0.54	0.567	0.706	0.528	0.542	0.546	0.604	0.539	0.529	0.464	0.587	0.502	0.538	0.467	0.564	0.468	0.518	0.515	0.505	0.432	0.549	0.525	0.547	0.486	0.512	0.549	0.708	0.488	0.538
LbrM_09_v4_44	76598	76972	LbrM2904_000128100.1:pep	ORTHOMCL21	term%3DAutophagy	0.037037	3	deletions	1.004	0.909	1.061	0.64	1.043	0.479	0.613	0.697	0.681	0.833	0.772	0.854	1.153	0.947	0.779	0.722	0.546	0.814	0.462	0.889	0.981	0.764	0.552	0.645	0.825	0.597	0.458	0.921	0.673	0.558	0.529	0.409	0.524	0.811	0.571	0.615	0.613	0.684	1.051	0.836	0.655
LbrM_34_v4_67	1399546	13998211	LbrM2904_000814900.1:pep	ORTHOMCL194	term%3Dhypothetical	0.037037	3	deletions	1.278	1.326	1.743	1.253	1.023	0.485	1.377	1.414	1.276	0.94	2.244	0.947	1.194	1.216	1.014	1.187	1.429	1.419	0.832	0.836	0.778	1.238	0.699	0.994	1.122	1.38	0.677	0.554	1.327	0.649	1.359	1.046	0.742	0.795	0.955	1.834	0.627	1.585	1.202	0.881	0.766
LbrM_18_v4_54	447603	451934	LbrM2904_000290500.1:pep	ORTHOMCL50	term%3Dhypothetical	0.037037	3	deletions	0.902	0.88	0.991	0.749	0.757	0.611	0.849	0.496	0.809	1.055	0.762	0.698	0.814	0.886	1.152	0.704	0.784	0.913	0.731	0.514	0.459	0.64	0.44	0.509	0.667	0.741	0.69	0.435	0.725	0.624	0.74	0.61	0.762	0.676	0.766	0.658	0.639	0.805	0.754	0.709	0.614
LbrM_02_v4_37	292732	2978251	LbrM2904_000042200.1:pep	ORTHOMCL2	term%3DRetrotransposable	0.037037	3	deletions	1.101	0.992	1.298	1.105	1.013	1.118	1.1	0.841	1.087	1.798	0.799	0.738	0.886	1.061	1.092	0.811	0.95	1.072	0.819	0.729	0.762	0.267	0.418	1.044	0.703	0.931	0.633	0.25	1.119	0.987	1.221	0.795	1.01	0.518	0.874	0.967	0.547	0.711	1.168	0.508	1.662
LbrM_18_v4_54	405538	406956	LbrM2904_000289400.1:pep	ORTHOMCL292	term%3Dhypothetical	0.037037	3	deletions	0.616	0.758	0.478	0.449	0.369	0.651	0.71	0.372	0.677	0.639	0.48	0.596	0.728	0.725	0.956	0.607	0.691	0.775	1.492	0.93	0.944	0.418	1.073	0.536	0.48	0.463	1.023	0.963	0.725	1.007	0.502	0.981	0.781	0.896	0.766	0.479	0.656	0.659	0.455	0.682	0.461
LbrM_07_v4_43	17399	18298	LbrM2904_000098300.1:pep	ORTHOMCL7008	term%3Dhistone-lysine	0.0246914	2	amplification	1.602	1.28	1.015	1.408	1.654	1.424	1.417	1.635	1.365	1.299	1.255	1.835	1.957	1.289	0.843	1.846	1.883	1.285	1.154	1.184	1.147	1.18	1.13	1.223	1.444	1.236	1.311	1.315	1.189	1.273	1.093	1.198	1.261	1.297	1.305	1.245	1.194	1.165	0.858	1.125	1.199
LbrM_19_v4_52	260	1228	LbrM2904_000297300.1:pep	ORTHOMCL5465	term%3DQb-SNARE	0.0246914	2	amplification	1.614	1.282	0.928	1.227	1.927	1.533	1.379	1.56	1.247	1.206	1.255	1.8	1.926	1.285	0.949	1.817	1.992	1.119	1.095	1.139	1.174	1.098	1.057	1.088	1.09	1.175	1.236	0.986	1.088	1.166	1.22	1.095	1.131	1.236	1.157	1.137	1.033	1.195	0.966	1.197	1.205
LbrM_02_v4_37	82533	88406	LbrM2904_000037800.1:pep	ORTHOMCL7476	term%3DVps51/Vps67%2C	0.0246914	2	amplification	1.013	0.992	1.129	1.071	1.133	1.051	1.064	1.148	0.999	0.984	1.065	1.107	1.048	1.074	1.071	1.139	1.043	1.04	1.164	1.647	1.688	1.233	1.158	1.157	1.142	1.081	1.175	1.249	1.092	1.144	1.05	1.101	1.116	1.242	1.139	1.096	1.151	1.153	1.049	1.175	1.378
LbrM_34_v4_67	1749956	1750909	LbrM2904_000824800.1:pep	ORTHOMCL102	term%3Dmitochondrial	0.0246914	2	amplification	1.141	1.148	1.115	1.051	1.161	0.933	1.065	1.103	1.123	1.811	1.214	1.077	1.148	1.002	1.234	1.101	1.416	1.047	1.011	1.027	1.104	1.238	1.203	1.177	1.096	1.17	1.079	1.2	1.082	1.319	1.098	1.438	1.224	1.216	1.007	1.089	1.077	0.93	1.089	1.229	1.222
LbrM_19_v4_52	350853	351236	LbrM2904_000306700.1:pep	ORTHOMCL75	term%3DAutophagy	0.0246914	2	amplification	0.993	1.037	1.517	0.79	0.728	0.859	1.237	1.322	1.297	1.339	1.391	0.741	1.05	1.157	1.136	0.919	0.791	1.031	0.876	1.215	1.409	1.125	1.172	0.952	1.035	0.825	1.262	0.89	1.22	1.187	1.246	1.341	1.336	0.836	1.026	1.097	0.626	1.269	2.405	1.141	1.085
LbrM_33_v4_65	110979	112832	LbrM2904_000739900.1:pep	ORTHOMCL1789	term%3Dglucose	0.0246914	2	amplification	1.097	0.972	0.949	1.114	1.14	1.037	1.07	1.202	1.014	1.032	1.072	1.313	1.122	1.022	0.96	1.219	1.137	1.012	1.043	0.998	1.082	1.13	0.967	0.967	1.068	1.071	1.027	1.115	0.968	1.058	0.997	1.09	1.071	1.056	1.042	1.021	1.005	0.93	0.925	1.052	1.003
LbrM_10_v4_47	7794	9764	LbrM2904_000145500.1:pep	ORTHOMCL6	term%3Dpteridine	0.0246914	2	amplification	1.445	1.397	0.956	1.234	1.578	1.385	1.312	1.566	1.249	1.264	1.216	1.702	1.936	1.455	1.082	1.731	1.885	1.293	1.126	1.151	1.217	1.207	1.159	1.181	1.119	1.199	1.235	1.128	1.317	1.196	1.251	1.076	1.137	1.108	1.263	1.193	1.144	1.112	1.187	1.202	1.252
LbrM_08_v4_42	12488	13135	LbrM2904_000111400.1:pep	ORTHOMCL6894	term%3Dvesicle-associated	0.0246914	2	amplification	1.583	1.254	1.073	1.401	1.687	1.57	1.309	1.587	1.39	1.412	1.273	1.817	1.974	1.325	0.745	1.927	1.96	1.258	1.056	1.164	1.151	1.138	1.24	1.253	1.253	1.122	1.057	1.198	1.195	1.204	1.366	1.176	1.243	1.408	1.317	1.136	1.162	1.291	0.988	1.139	1.178
LbrM_34_v4_67	713967	714884	LbrM2904_000796500.1:pep	ORTHOMCL108	term%3D60S	0.0246914	2	amplification	1.278	1.24	1.256	1.175	1.22	1.4	1.131	0.869	1.077	1.228	1.045	1.299	1.148	1.202	1.697	1.338	0.953	1.208	1.04	1.003	1.029	0.843	1.035	0.968	0.966	0.96	1.204	1.169	1.005	0.728	1.176	1.255	1.205	0.924	0.973	0.936	0.996	0.999	1.39	1.229	0.913
LbrM_11_v4_48	624754	625530	LbrM2904_000180600.1:pep	ORTHOMCL6458	term%3Dhypothetical	0.0246914	2	amplification	1.5	1.21	1.047	1.136	1.589	1.31	1.332	1.591	1.171	1.172	1.27	1.883	1.958	1.221	0.924	1.747	2.185	1.275	1.215	1.174	1.137	1.071	1.118	0.897	1.012	1.015	1.297	1.123	1.188	1.225	1.067	1.154	1.182	1.139	1.148	1.082	1.051	1.143	1.04	0.997	1.173
LbrM_35_v4_68	2684430	2686355	LbrM2904_000910900.1:pep	ORTHOMCL0	term%3DTATE	0.0246914	2	amplification	1.307	0.826	1.576	0.694	1.276	0.668	0.898	0.91	0.658	1.659	0.533	1.643	1.615	0.931	0.913	1.947	1.922	0.913	0.69	0.782	1.025	1.026	0.647	0.601	0.763	0.633	0.698	0.679	0.612	0.864	0.658	0.579	0.569	0.643	0.561	0.642	0.694	0.723	0.726	0.582	0.772
LbrM_20_v4_69	2495923	2496873	LbrM2904_000381300.1:pep	ORTHOMCL273	term%3Dkinase-like	0.0246914	2	amplification	1.16	1.099	1.365	1.268	1.349	1.073	0.955	1.153	0.934	1.138	1.038	1.224	1.088	1.12	1.865	1.216	1.081	1.099	1.319	0.965	0.919	1.079	1.137	1.111	1.008	0.98	0.876	0.939	1.147	1.317	1.054	1.241	1.121	1.211	1.119	1.232	1.425	1.077	1.781	0.918	1.019
LbrM_26_v4_59	14647	15735	LbrM2904_000501000.1:pep	ORTHOMCL3845	term%3Dbrix	0.0246914	2	amplification	1.619	1.287	1.012	1.197	1.644	1.142	1.252	1.634	1.26	1.176	1.214	1.845	2.003	1.259	0.993	1.89	1.921	1.195	1.12	1.116	1.261	1.095	1.07	1.065	1.12	1.131	1.276	1.127	1.002	1.125	1.013	0.948	1.134	1.002	1.167	0.995	1.057	0.995	0.912	1.072	1.079
LbrM_30_v4_63	1300884	1301201	LbrM2904_000660200.1:pep	ORTHOMCL236	term%3D60S	0.0246914	2	amplification	1.541	1.182	1.001	1.202	1.694	1.342	1.044	1.684	0.997	1.224	1.128	2.122	1.886	1.268	0.892	1.88	1.941	1.178	0.827	0.948	1.124	0.714	0.918	0.938	1.067	0.969	1.104	1.228	1.062	0.94	1.005	1.074	1.07	0.917	1.116	1.074	1.069	1.131	0.912	0.658	1.099
LbrM_06_v4_41	518635	520518	LbrM2904_000097800.1:pep	ORTHOMCL260	term%3DCLN3	0.0246914	2	amplification	1.538	1.406	1.16	1.21	1.384	1.495	1.376	1.623	1.17	1.223	1.303	1.778	1.82	1.281	1.01	1.98	1.967	1.196	1.132	1.123	1.091	1.125	0.978	0.896	1.177	1.203	1.278	1.18	1.156	1.481	0.887	1.193	1.066	1.367	1.398	0.97	1.157	1.09	0.917	1.276	1.094
LbrM_09_v4_44	8169	10160	LbrM2904_000125900.1:pep	ORTHOMCL6805	term%3Dhypothetical	0.0246914	2	amplification	1.663	1.351	1.146	1.263	1.697	1.334	1.316	1.524	1.242	1.351	1.166	1.889	1.885	1.306	1.018	2.023	2.012	1.183	1.14	1.219	1.177	1.146	1.076	1.022	1.17	1.1	1.294	1.105	1.137	1.24	1.164	1.091	1.169	1.164	0.981	1.117	1.056	1.247	1.034	1.058	1.155
LbrM_19_v4_52	348799	349182	LbrM2904_000306500.1:pep	ORTHOMCL75	term%3DAutophagy	0.0246914	2	amplification	1.04	1.094	1.357	0.773	0.551	0.94	1.043	1.31	1.078	1.473	1.272	0.838	1.226	1.172	1.258	0.817	0.846	1.075	0.876	1.24	1.2	0.857	0.886	1.06	0.79	0.762	1.236	0.763	1.194	1.146	0.822	1.122	1.285	0.906	1.008	1.237	0.762	1.157	2.277	1.03	1.067
LbrM_17_v4_49	7293	7958	LbrM2904_000262600.1:pep	ORTHOMCL5786	term%3DProtein	0.0246914	2	amplification	1.634	1.253	0.887	1.283	1.859	1.518	1.319	1.613	1.289	1.328	1.379	1.844	1.919	1.304	0.881	1.903	2.328	1.188	1.023	1.299	1.055	1.1	1.051	1.219	1.111	1.346	1.325	1.34	1.204	1.226	1.212	1.187	1.2	1.248	1.18	1.183	1.148	1.095	0.755	1.311	1.186
LbrM_30_v4_63	4174	4671	LbrM2904_000622500.1:pep	ORTHOMCL2819	term%3Dhypothetical	0.0246914	2	amplification	1.448	1.182	1.107	1.313	1.784	1.307	1.292	1.449	1.192	1.159	1.151	1.922	1.818	1.295	0.892	2.072	1.813	1.077	1.181	0.995	1.099	1.154	1.133	1.15	1.146	1.332	1.254	1.228	1.232	1.151	1.186	1.022	1.21	1.031	1.167	1.1	1.093	1.103	1.13	0.978	1.187
LbrM_23_v4_56	12336	12857	LbrM2904_000427100.1:pep	ORTHOMCL4478	term%3Dhypothetical	0.0246914	2	amplification	1.517	1.34	0.89	1.251	1.661	1.135	1.28	1.601	1.198	1.213	1.191	1.767	2.009	1.375	1.09	1.988	1.664	1.235	1.032	1.253	0.99	1.248	1.016	1.233	1.103	1.069	1.138	0.963	1.099	1.097	1.005	1.135	1.241	1.183	1.109	1.049	1.083	1.082	1.122	1.138	1.104
LbrM_25_v4_58	578302	579210	LbrM2904_000489700.1:pep	ORTHOMCL3962	term%3DPeptide	0.0246914	2	amplification	1.233	1.173	1.151	1.12	0.976	1.061	1.076	1.033	0.983	1.08	1.201	1.009	0.996	1.011	1.142	0.955	1.152	1.036	1.002	1.525	1.624	1.084	1.145	1.153	1.148	1.105	1.114	0.961	1.201	1.083	1.094	1.166	1.048	1.203	1.101	1.054	1.195	1.081	1.194	1.04	1.067
LbrM_17_v4_49	10813	11394	LbrM2904_000262700.1:pep	ORTHOMCL5785	term%3DRing	0.0246914	2	amplification	1.527	1.32	1.004	1.183	1.681	1.316	1.362	1.438	1.124	1.144	1.13	1.706	1.853	1.158	0.924	1.943	2.103	1.204	0.964	1.14	1.156	1.017	1.078	1.115	1.28	1.163	1.221	1.005	1.229	1.108	1.135	1.16	1.2	1.197	1.144	1.145	1.132	1.076	0.926	1.135	1.186
LbrM_03_v4_36	12572	15502	LbrM2904_000045100.1:pep	ORTHOMCL7434	term%3Dhypothetical	0.0246914	2	amplification	1.639	1.348	1.055	1.404	1.767	1.456	1.358	1.594	1.409	1.357	1.291	1.716	1.986	1.343	0.981	1.93	2.093	1.331	1.12	1.177	1.271	1.069	1.131	1.162	1.263	1.122	1.306	1.231	1.141	1.321	1.178	1.1	1.233	1.257	1.266	1.255	1.245	1.206	0.972	1.269	1.273
LbrM_24_v4_57	11267	11683	LbrM2904_000448300.1:pep	ORTHOMCL426	term%3Dhypothetical	0.0246914	2	amplification	1.257	1.106	0.781	1.461	1.871	1.48	0.844	1.897	0.978	1.254	1.316	1.865	1.357	0.813	0.914	1.832	1.648	0.921	1.447	1.096	1.416	1.362	1.234	1.275	1.319	0.803	1.304	1.008	1.316	1.124	1.225	1.029	0.901	1.207	1.392	1.283	1.27	1.118	0.907	1.052	1.149
LbrM_16_v4_53	2474	3031	LbrM2904_000244300.1:pep	ORTHOMCL5936	term%3Danti-silencing	0.0246914	2	amplification	1.425	1.212	1.105	1.216	1.81	1.291	1.251	1.642	1.118	1.176	1.238	1.756	1.807	1.228	0.831	1.976	2.139	1.126	1.178	1.026	1.23	1.174	1.056	1.089	1.326	1.258	1.212	0.948	1.083	1.23	1.273	1.106	1.194	1.151	1.275	1.102	1.131	1.061	0.842	1.106	1.28
LbrM_02_v4_37	318324	322868	LbrM2904_000042600.1:pep	ORTHOMCL2	term%3DRetrotransposable	0.0246914	2	amplification	0.852	0.791	0.927	0.777	0.76	0.827	0.807	0.561	0.736	1.391	0.628	0.537	0.665	0.882	0.693	0.54	0.633	0.783	0.557	0.621	0.599	0.267	0.354	0.705	0.615	0.481	0.482	0.214	0.819	0.718	1.246	0.52	0.884	0.373	0.63	0.73	0.415	0.442	1.066	0.381	1.228
LbrM_02_v4_37	304852	309396	LbrM2904_000042400.1:pep	ORTHOMCL2	term%3DRetrotransposable	0.0246914	2	amplification	0.837	0.879	1.247	0.864	0.92	0.805	0.752	0.601	0.754	1.575	0.685	0.587	0.685	0.868	0.84	0.56	0.66	0.858	0.656	0.621	0.626	0.233	0.386	0.818	0.644	0.571	0.512	0.25	0.874	0.808	1.27	0.611	0.989	0.414	0.691	0.902	0.434	0.48	1.506	0.413	1.318
LbrM_11_v4_48	626077	627933	LbrM2904_000180700.1:pep	ORTHOMCL6457	term%3DtRNA	0.0246914	2	amplification	1.606	1.222	1.047	1.196	1.779	1.348	1.157	1.483	1.204	1.284	1.205	1.818	2	1.36	0.983	1.854	2.185	1.259	1.013	1.157	1.24	1.132	0.937	1.035	1.099	1.16	1.247	1.101	1.027	1.131	1.022	1.023	1.182	1.156	1.19	1.134	1.145	1.12	1.055	1.105	1.14
LbrM_22_v4_51	678169	680307	LbrM2904_000426400.1:pep	ORTHOMCL4485	term%3Dphosphoinositide-specific	0.0246914	2	amplification	1.476	1.093	0.972	1.11	1.618	1.24	1.254	1.447	1.128	1.11	1.084	1.691	1.965	1.23	0.971	1.663	2.005	1.156	1.179	1.102	1.208	1.227	1.258	1.03	1.102	1.153	1.179	1.091	1.217	1.125	1.143	1.079	1.099	1.152	1.166	1.187	1.107	1.099	1.089	1.112	1.143
LbrM_09_v4_44	602402	602767	LbrM2904_000144800.1:pep	ORTHOMCL6668	term%3Dhypothetical	0.0246914	2	amplification	1.412	1.137	0.941	1.315	1.656	1.355	1.28	1.55	1.191	1.341	1.184	1.907	2.018	1.162	0.909	1.919	1.84	1.28	1.047	1.27	1.221	1.064	1.103	1.156	1.224	1.288	1.428	1.197	1.183	1.344	1.08	1.173	1.257	1.128	0.907	1.187	1.192	1.162	0.967	1.03	1.258
LbrM_20_v4_69	417761	418126	LbrM2904_000325900.1:pep	ORTHOMCL162	term%3Dhypothetical	0.0246914	2	amplification	1.418	1.41	1.256	1.268	1.202	1.366	1.28	1.291	1.368	1.42	1.358	1.204	1.269	1.323	1.325	1.239	1.418	1.257	1.413	1.361	1.47	1.521	1.196	1.464	1.14	1.328	1.417	1.555	1.361	1.5	1.276	1.434	1.314	1.548	1.48	1.291	1.375	1.436	1.588	1.586	1.342
LbrM_21_v4_55	711154	711555	LbrM2904_000407400.1:pep	ORTHOMCL4631	term%3D60S	0.0246914	2	amplification	1.561	1.159	0.8	1.291	1.554	1.289	1.259	1.594	1.379	1.322	1.217	1.919	1.763	1.286	1.016	1.67	1.878	1.228	0.903	1.115	1.112	1.154	1.029	1.03	0.986	1.066	1.302	1.054	1.052	1.03	1.149	1.122	1.073	1.153	1.317	1.101	1.072	0.987	0.967	1.157	1.12
LbrM_28_v4_62	406173	406523	LbrM2904_000567400.1:pep	ORTHOMCL128	term%3Dribosomal	0.0246914	2	amplification	1.1	1.33	1.496	1.16	1.298	1.141	1.286	1.166	1.312	1.228	1.188	1.146	1.253	1.251	1.397	1.324	0.983	1.264	1.051	1.225	1.097	1.152	1.336	1.059	1.073	1.116	1.16	1.524	1.075	1.112	0.927	0.938	1.111	1.196	1.176	1.215	1.233	0.948	1.258	1.164	1.133
LbrM_11_v4_48	501831	504092	LbrM2904_000177900.1:pep	ORTHOMCL312	term%3Deukaryotic	0.0246914	2	amplification	1.303	1.216	1.7	1.271	1.381	1.234	1.192	1.244	1.122	1.321	1.575	1.304	1.166	1.291	1.632	1.194	1.105	1.236	1.331	1.315	1.326	1.247	1.298	1.26	1.343	1.16	1.297	1.398	1.249	1.118	1.222	1.364	1.224	1.207	1.367	1.327	1.334	1.27	1.707	1.32	1.36
LbrM_34_v4_67	112117	112911	LbrM2904_000781300.1:pep	ORTHOMCL110	term%3D40S	0.0246914	2	amplification	1.354	1.251	1.681	0.881	1.102	1.288	1.098	2.128	1.077	1.053	1.43	1.782	1.424	1.456	2.028	1.598	0.978	1.187	0.981	0.979	1.003	0.922	1.007	0.916	1.018	1.05	1.079	0.861	1.005	1.004	0.967	1.464	0.89	0.973	0.973	1.089	0.964	0.913	1.164	1.095	1.059
LbrM_33_v4_65	6328	6663	LbrM2904_000737000.1:pep	ORTHOMCL1814	term%3Dhypothetical	0.0246914	2	amplification	1.252	1.15	1.128	1.05	1.5	1.248	1.204	1.594	1.078	1.161	1.199	1.913	1.878	1.035	0.937	2.024	1.852	1.094	1.132	1.235	1.107	1.157	0.967	0.941	1.004	0.908	1.36	0.929	1.324	1.018	1.073	0.97	1.154	1.139	1.129	1.135	1.021	1.053	0.925	0.917	1.184
LbrM_19_v4_52	572312	574474	LbrM2904_000311500.1:pep	ORTHOMCL12	term%3Dglycerol	0.0246914	2	amplification	1.257	1.295	1.035	1.395	1.259	1.594	1.29	1.085	1.112	1.554	1.052	1.412	1.094	1.27	1.081	1.613	1.119	1.361	1.22	0.911	1.044	1.392	1.172	0.952	1.09	0.667	0.894	1.367	1.061	0.982	0.928	0.958	1.148	1.08	1.25	1.417	1.134	1.157	1.458	0.974	1.085
LbrM_15_v4_46	203459	203836	LbrM2904_000232700.1:pep	ORTHOMCL348	term%3Dhypothetical	0.0246914	2	amplification	1.21	1.246	1.128	1.59	1.65	0.592	1.188	0.986	1.192	1.094	1.296	0.702	1.08	1.248	1.808	0.791	0.747	1.341	1.01	0.623	0.553	0.775	1.112	0.705	1.124	1.113	1.08	1.016	0.908	1.336	1.156	0.801	1.149	1.04	1.984	1.141	1.081	0.933	1.154	1.223	1.029
LbrM_32_v4_66	14623	15027	LbrM2904_000694200.1:pep	ORTHOMCL2209	term%3Dhypothetical	0.0246914	2	amplification	1.446	1.216	0.895	1.138	1.612	1.153	1.135	1.621	1.227	1.092	1.085	2.018	1.78	1.093	0.881	1.965	1.802	1.18	1.121	1.144	1.216	1.145	1.215	1.172	1.214	1.146	1.18	1.102	1.08	0.992	1.02	1.049	1.021	1.124	1.189	1.07	1.052	1.205	0.82	0.932	1.125
LbrM_19_v4_52	506917	508230	LbrM2904_000309800.1:pep	ORTHOMCL5374	term%3Dactin-related	0.0246914	2	amplification	0.993	1.069	1.071	1.092	0.924	1.022	1.096	0.898	1.078	2.692	1.136	0.953	0.985	1.087	1.015	0.96	1.064	1.086	2.253	0.987	1.122	0.991	0.943	1.06	0.981	0.857	0.999	0.954	1.141	1.064	1.565	1.068	1.028	1.045	1.045	1.057	1.066	0.989	1.002	1.03	1.05
LbrM_26_v4_59	13925	14221	LbrM2904_000500900.1:pep	ORTHOMCL3846	term%3DLsm7p	0.0246914	2	amplification	1.48	1.262	1.132	1.197	1.644	1.241	1.287	1.557	1.113	1.113	1.052	1.827	1.981	1.162	0.95	1.869	2.057	1.111	1.09	1.235	1.211	1.303	0.96	1.273	1.071	1.009	1.327	1.218	0.976	1.085	1.142	1.054	1.208	1.185	1.22	0.995	1.301	1.102	1.073	1.152	1.194
LbrM_04_v4_39	408615	409628	LbrM2904_000067100.1:pep	ORTHOMCL329	term%3Dacyltransferase-like	0.0246914	2	amplification	0.826	0.765	1.373	0.67	0.894	1.309	0.729	0.434	0.754	1.673	1.113	1.848	0.847	0.828	0.257	1.816	0.399	0.716	0.564	0.344	0.381	0.399	0.576	0.464	0.978	0.251	0.383	0.367	0.747	0.476	0.735	0.364	0.407	1.048	0.399	0.462	0.453	1.04	0.258	0.354	0.701
LbrM_11_v4_48	22235	23158	LbrM2904_000165300.1:pep	ORTHOMCL5468	term%3DBacterial	0.0246914	2	amplification	1.621	1.284	1.064	1.256	1.646	1.272	1.341	1.722	1.27	1.363	1.173	1.739	1.979	1.36	0.983	1.836	1.954	1.337	1.186	1.227	1.223	1.056	1.136	1.104	1.204	1.06	1.247	1.186	1.108	1.198	1.156	1.233	1.245	1.377	1.326	1.134	1.192	1.201	1.102	1.239	1.294
LbrM_20_v4_69	2631660	2632025	LbrM2904_000385400.1:pep	ORTHOMCL4822	term%3DER	0.0246914	2	amplification	1.628	0.98	1.074	1.317	1.813	1.288	1.433	1.607	1.079	1.261	1.15	1.967	1.716	1.106	1.011	1.917	1.97	1.194	1.225	1.114	1.155	1.051	1.166	1.274	1.246	1.17	1.263	1.134	1.121	1.297	1.221	1.103	1.159	1.043	1.201	1.112	1.193	1.077	1.046	1.197	1.087
LbrM_34_v4_67	479149	480780	LbrM2904_000789300.1:pep	ORTHOMCL17	term%3DNADH-dependent	0.0246914	2	amplification
LbrM_31_v4_64	783765	785609	LbrM2904_000678600.1:pep	ORTHOMCL33	term%3Damino	0.0246914	2	amplification	1.272	1.39	1.635	1.262	1.157	1.245	1.286	1.075	1.269	1.24	1.186	1.402	1.292	1.37	1.709	1.498	1.325	1.446	1.16	1.087	1.138	1.105	1.084	1.284	1.297	1.075	1.246	1.37	1.159	1.216	1.384	1.199	1.111	1.085	1.66	1.17	1.116	1.261	1.475	1.174	1.217
LbrM_08_v4_42	6030	9626	LbrM2904_000111200.1:pep	ORTHOMCL6896	term%3Dadaptor	0.0246914	2	amplification	1.661	1.254	1.021	1.286	1.747	1.462	1.327	1.524	1.267	1.281	1.308	1.783	2.016	1.368	0.92	1.927	2.088	1.325	1.118	1.215	1.308	1.073	1.102	1.09	1.157	1.144	1.268	1.134	1.116	1.119	1.093	1.092	1.226	1.263	1.222	1.116	1.196	1.148	0.916	1.168	1.212
LbrM_19_v4_52	349826	350209	LbrM2904_000306600.1:pep	ORTHOMCL75	term%3DAutophagy	0.0246914	2	amplification	1.008	1.081	1.428	0.672	0.688	1.022	1.202	1.51	1.129	1.246	1.493	0.706	1.061	1.355	1.214	0.858	0.764	1.119	0.908	1.202	0.965	0.83	0.972	1.101	0.831	0.889	1.21	0.859	1.273	1.187	0.928	1.341	1.422	0.801	0.952	0.938	0.897	1.176	2.387	1.169	1.016
LbrM_09_v4_44	65631	66005	LbrM2904_000127300.1:pep	ORTHOMCL21	term%3DAutophagy	0.0246914	2	amplification	0.737	0.669	0.89	0.588	0.695	0.688	0.523	0.697	0.494	0.701	0.583	0.872	0.843	0.775	0.801	0.867	0.632	0.684	0.709	1.651	1.7	1.119	1.048	0.726	1.17	1.131	0.755	1.105	1.114	1.013	1.016	1.309	0.977	0.864	1.039	1.229	1.107	1.094	1.051	1.03	0.948
LbrM_20_v4_69	17394	19148	LbrM2904_000315800.1:pep	ORTHOMCL5317	term%3DCleft	0.0246914	2	amplification	1.628	1.195	1.019	1.252	1.644	1.288	1.246	1.634	1.159	1.187	1.214	1.846	2.103	1.204	0.966	1.987	1.826	1.247	1.099	1.089	1.103	1.079	1.254	1.111	1.22	1.17	1.392	1.134	1.121	1.196	1.221	1.103	1.256	1.194	1.173	1.033	1.143	1.149	0.91	1.169	1.155
LbrM_35_v4_68	2667450	2668346	LbrM2904_000910100.1:pep	ORTHOMCL362	term%3Dhypothetical	0.0246914	2	amplification	1.461	1.188	1.069	1.192	1.814	1.427	1.322	1.728	1.228	1.213	1.128	1.968	1.895	1.177	0.98	1.969	1.558	1.225	1.11	1.114	1.325	1.053	1.239	1.228	1.079	1.116	1.272	1.204	1.096	1.229	1.053	0.948	1.137	1.318	1.274	1.114	1.056	1.101	0.92	1.112	1.126
LbrM_35_v4_68	2416812	2418374	LbrM2904_000902000.1:pep	ORTHOMCL22	term%3Dglucose	0.0246914	2	deletions	0.492	0.532	0.784	0.558	0.558	0.506	0.539	0.501	0.512	0.57	0.594	0.573	0.538	0.543	0.535	0.509	0.493	0.542	0.6	0.498	0.55	0.605	0.591	0.522	0.526	0.573	0.524	0.494	0.484	0.442	0.579	0.5	0.507	0.547	0.476	0.566	0.568	0.575	0.496	0.476	0.499
LbrM_08_v4_42	520341	521615	LbrM2904_000124900.1:pep	ORTHOMCL32	term%3Dpyruvate	0.0246914	2	deletions	0.94	0.724	0.727	0.725	0.884	0.667	0.866	0.919	0.757	0.454	0.637	1.104	1.061	0.755	0.635	0.964	0.738	0.813	0.559	1.114	1.073	0.73	0.885	0.599	0.819	0.418	0.819	0.777	0.797	0.666	0.601	0.784	0.762	0.686	0.745	0.797	0.711	0.646	0.683	0.94	0.785
LbrM_02_v4_37	343872	3484161	LbrM2904_000042800.1:pep	ORTHOMCL2	term%3DRetrotransposable	0.0246914	2	deletions	1.307	1.23	1.905	1.278	1.333	1.118	1.247	0.868	1.192	2.205	0.951	0.839	1.088	1.24	1.344	0.753	1.029	1.212	0.819	0.945	0.98	0.367	0.483	1.1	0.908	0.871	0.633	0.321	1.146	1.032	1.685	0.826	1.453	0.621	0.935	1.246	0.604	0.711	2.031	0.635	1.872
LbrM_02_v4_37	357822	3623661	LbrM2904_000043000.1:pep	ORTHOMCL2	term%3DRetrotransposable	0.0246914	2	deletions	1.248	1.205	1.989	1.33	1.4	1.073	1.1	0.935	1.192	2.1	1.008	0.755	1.007	1.226	1.218	0.772	1.003	1.19	0.885	0.918	0.844	0.4	0.483	1.157	0.82	0.811	0.723	0.321	1.256	1.077	1.832	0.826	1.305	0.621	0.976	1.224	0.623	0.692	1.828	0.635	1.977
LbrM_10_v4_47	294743	296017	LbrM2904_000153800.1:pep	ORTHOMCL1	term%3DGP63%2C	0.0246914	2	deletions	0.684	0.666	0.867	0.633	0.567	0.776	0.547	0.712	0.607	0.592	0.582	0.579	0.596	0.556	0.518	0.656	0.58	0.581	0.688	0.511	0.476	0.69	0.406	0.45	0.43	0.533	0.537	0.58	0.749	0.534	0.556	0.538	0.604	0.643	0.525	0.607	0.656	0.546	0.67	0.458	0.751
LbrM_34_v4_67	1392231	13929801	LbrM2904_000814600.1:pep	ORTHOMCL112	term%3Dhypothetical	0.0246914	2	deletions	1.278	1.492	1.84	1.299	0.945	0.56	1.295	1.427	1.261	0.978	2.045	1.281	1.309	1.403	1.256	1.317	1.545	1.338	0.981	0.513	0.426	1.238	0.671	0.942	1.331	1.44	0.677	0.8	1.005	0.709	1.176	1.072	0.816	0.884	1.025	1.585	0.627	1.481	0.92	0.935	0.733
LbrM_34_v4_67	8742	9842	LbrM2904_000777500.1:pep	ORTHOMCL214	term%3D2-oxoisovalerate	0.0246914	2	deletions	0.715	0.494	0.531	0.603	0.767	0.56	0.574	0.688	0.477	0.514	0.492	0.984	0.85	0.575	0.551	0.885	0.772	0.564	0.624	0.454	0.502	0.553	0.475	0.602	0.444	0.48	0.602	0.523	0.515	0.59	0.549	0.549	0.501	0.503	0.625	0.458	0.514	0.465	0.507	0.561	0.456
LbrM_19_v4_52	558046	559944	LbrM2904_000311100.1:pep	ORTHOMCL12	term%3Dglycerol	0.0246914	2	deletions	0.729	0.641	0.482	0.79	0.767	0.797	0.707	0.761	0.691	0.911	0.763	0.917	0.678	0.678	0.441	0.858	0.628	0.669	0.532	0.633	0.678	0.83	0.772	0.598	0.681	0.508	0.579	0.89	0.769	0.737	0.636	0.63	0.754	0.801	0.709	0.998	0.813	0.821	0.656	0.64	0.706
LbrM_10_v4_47	527222	527590	LbrM2904_000160200.1:pep	ORTHOMCL76	term%3Dhypothetical	0.0246914	2	deletions	0.637	0.666	0.726	0.747	0.607	0.818	0.62	0.621	0.659	0.928	0.651	0.649	0.66	0.785	1.037	0.617	0.652	0.723	0.719	0.793	0.608	0.776	0.956	0.844	0.66	0.533	0.779	0.773	0.801	0.619	0.751	0.679	0.391	0.733	0.622	0.716	0.858	0.754	0.957	0.601	0.948
LbrM_13_v4_50	670979	672115	LbrM2904_000209400.1:pep	ORTHOMCL0	term%3DTATE	0.0246914	2	deletions	1.446	1.199	0.495	1.225	1.526	1.455	1.237	0.604	1.091	1.192	0.963	1.019	1.815	1.143	0.767	1.038	1.063	1.084	0.91	1.109	1.237	1.043	0.952	0.996	0.937	1.107	1.291	1.165	1.035	0.888	0.884	0.929	1.063	0.941	0.98	0.968	1.21	1.059	0.763	0.884	0.946
LbrM_34_v4_67	12276	14300	LbrM2904_000777700.1:pep	ORTHOMCL213	term%3Dhypothetical	0.0246914	2	deletions	0.715	0.586	0.637	0.526	0.826	0.56	0.557	0.727	0.523	0.564	0.477	0.872	0.896	0.628	0.573	0.82	0.747	0.584	0.446	0.502	0.552	0.553	0.475	0.523	0.522	0.51	0.602	0.584	0.49	0.551	0.523	0.444	0.519	0.519	0.538	0.477	0.53	0.5	0.507	0.507	0.554
LbrM_01_v4_35	271197	273578	LbrM2904_000035900.1:pep	ORTHOMCL14	term%3Dphosphoglycan	0.0246914	2	deletions	1.009	0.811	0.447	0.925	0.837	0.82	0.896	0.799	0.81	0.819	0.542	1.016	1.007	0.86	0.383	1.127	1.151	0.864	0.852	0.52	0.475	0.61	0.489	0.636	0.671	0.703	0.486	0.661	0.56	0.625	0.646	0.659	0.694	0.711	0.871	0.862	0.64	0.671	0.435	0.663	0.743
LbrM_20_v4_69	1500911	1501489	LbrM2904_000354800.1:pep	ORTHOMCL36	term%3Damastin-like	0.0246914	2	deletions	0.645	0.514	0.928	0.894	0.864	0.819	0.597	0.233	0.515	0.649	0.495	0.542	0.508	0.476	0.562	0.561	0.457	0.497	0.502	1.04	0.971	0.664	0.7	0.759	0.875	0.727	0.567	0.648	0.507	0.912	0.666	0.551	0.869	0.858	1.011	0.675	0.994	0.646	0.716	1.002	0.645
LbrM_33_v4_65	7257	8936	LbrM2904_000737100.1:pep	ORTHOMCL1813	term%3DPrimPol-like	0.0123457	1	amplification	1.437	1.174	1.11	1.13	1.559	1.248	1.12	1.489	1.141	1.185	1.104	1.95	1.787	1.212	1.004	1.916	1.825	1.197	1.043	1.283	1.258	1.077	0.995	1.072	1.11	1.048	1.309	1.115	1.069	1.136	1.022	1.063	1.14	1.188	1.094	1.097	1.134	1.071	1.045	1.052	1.135
LbrM_34_v4_67	1357984	1358259	LbrM2904_000813700.1:pep	ORTHOMCL194	term%3Dhypothetical	0.0123457	1	amplification	1.4	1.378	1.752	0.974	0.836	0.448	1.295	1.246	1.369	1.003	1.583	1.002	1.286	1.216	1.212	1.209	1.699	1.369	0.951	0.669	0.552	1.001	0.727	0.863	1.279	1.23	0.928	0.954	1.108	0.551	0.915	0.98	0.927	0.673	0.947	1.566	0.627	1.18	1.145	0.801	0.88
LbrM_21_v4_55	738737	738976	LbrM2904_000408800.1:pep	ORTHOMCL1731	term%3DBolA-like	0.0123457	1	amplification	1.345	1.171	0.971	1.042	1.595	1.007	1.128	1.479	1.091	1.011	1.053	1.589	2.086	1.189	1.073	1.732	1.851	1.144	1.036	1.163	1.239	0.971	0.975	1.013	0.965	1.197	1.25	1.116	1.052	1.137	1.005	0.989	0.965	1.255	1.191	0.983	1.039	1.077	0.869	0.989	1.103
LbrM_24_v4_57	2361	3164	LbrM2904_000448000.1:pep	ORTHOMCL136	term%3D6-phosphogluconolactonase%3Bevidence%3DIEA%3Bwith%3DGeneDB:LbrM.26.2630|GeneDB:LbrM.26.2660	0.0123457	1	amplification	1.349	1.094	1.002	0.919	1.647	1.149	1.085	1.277	1.092	0.823	0.877	1.403	1.922	1.003	0.893	1.285	1.895	1.045	0.945	0.78	0.911	0.925	0.768	0.755	0.844	0.741	0.991	0.886	0.81	0.927	0.86	1.056	0.827	0.972	1.031	0.894	1.058	0.955	0.827	0.944	0.919
LbrM_08_v4_42	529259	533303	LbrM2904_000125200.1:pep	ORTHOMCL0	term%3DTATE	0.0123457	1	amplification	1.504	1.267	1.212	1.22	1.787	1.011	1.217	1.272	1.144	1.251	0.849	1.597	1.868	1.197	1.183	1.573	2.138	1.258	1.056	1.519	1.492	1.03	0.571	0.926	1.06	0.616	0.819	1.101	1.089	0.793	1.147	1.092	0.762	1.191	1.184	0.877	1.318	0.932	1.006	1.054	0.939
LbrM_21_v4_55	13097	13828	LbrM2904_000386400.1:pep	ORTHOMCL4803	term%3Dhypothetical	0.0123457	1	amplification	1.5	1.281	0.936	1.357	0.828	1.249	1.399	1.568	1.395	1.349	1.217	1.713	1.941	1.244	0.902	1.752	1.796	1.239	1.096	1.09	1.137	1.194	1.002	1.118	1.265	1.019	1.302	0.961	1.18	1.218	1.096	1.122	1.134	1.204	1.263	1.14	1.171	1.202	0.942	1.12	1.187
LbrM_29_v4_61	6761	7651	LbrM2904_000591600.1:pep	ORTHOMCL3081	term%3D3%2C2-trans-enoyl-CoA	0.0123457	1	amplification	1.52	1.138	0.942	1.171	1.738	1.208	1.175	1.432	1.247	1.096	1.109	1.878	1.786	1.281	0.916	2.007	1.866	1.254	1.147	1.222	1.253	1.024	1.086	1.043	1.056	0.969	1.189	0.926	1.078	1.209	1.006	0.999	1.109	1.103	1.072	0.981	1.113	1.117	0.998	1.045	1.015
LbrM_16_v4_53	355297	355908	LbrM2904_000253300.1:pep	ORTHOMCL5852	term%3Dflagellar	0.0123457	1	amplification	1.159	1.149	0.986	1.326	1.179	1.271	1.393	1.167	1.33	1.19	1.17	1.521	1.287	1.256	0.852	1.606	1.239	1.277	1.148	1.124	1.155	1.067	1.112	1.169	1.114	1.162	1.159	1.137	1.198	1.169	1.061	0.971	1.079	1.151	1.404	1.102	1.198	1.117	0.986	1.217	1.109
LbrM_21_v4_55	15052	15753	LbrM2904_000386500.1:pep	ORTHOMCL4802	term%3Dsyntaxin%2C	0.0123457	1	amplification	1.5	1.208	1.005	1.257	1.877	1.369	1.242	1.645	1.132	1.177	1.168	1.606	1.852	1.092	1.027	1.793	1.715	1.144	1.244	1.066	1.188	1.113	1.137	1.153	1.179	1.279	1.302	1.023	1.026	1.177	1.018	0.989	1.257	1.085	1.227	1.179	1.088	1.077	1.016	1.157	1.103
LbrM_20_v4_69	1319256	1319840	LbrM2904_000349400.1:pep	ORTHOMCL53	term%3DAmastin	0.0123457	1	amplification	0.854	0.896	0.765	0.732	0.337	0.859	0.87	0.906	0.918	0.832	0.799	0.803	0.798	0.91	0.966	0.701	0.961	0.898	0.628	1.535	1.628	1.245	1.196	1.084	0.928	0.98	1.057	1.069	1.281	1.196	0.916	1.075	1.024	1.11	1.083	0.993	1.193	1.113	0.929	0.584	1.325
LbrM_20_v4_69	2628051	2631107	LbrM2904_000385300.1:pep	ORTHOMCL4823	term%3DPentatricopeptide	0.0123457	1	amplification	1.45	1.135	1.165	1.138	1.686	1.268	1.143	1.565	1.127	1.15	1.086	2.027	1.813	1.204	1.146	1.917	1.73	1.183	1.13	1.114	1.129	1.079	1.166	1.22	1.14	1.17	1.16	1.166	1.147	1.216	1.193	1.213	1.217	1.177	1.192	1.112	1.127	1.113	1.181	1.085	1.189
LbrM_25_v4_58	580219	582540	LbrM2904_000489800.1:pep	ORTHOMCL3961	term%3DcAMP	0.0123457	1	amplification	1.263	1.258	1.185	1.262	1.156	1.33	1.249	1.159	1.311	1.206	1.244	1.135	1.177	1.214	0.93	1.108	1.132	1.319	1.326	1.591	1.521	1.106	1.218	1.175	1.148	1.207	1.165	1.09	1.12	1.19	1.239	1.113	1.199	1.253	1.22	1.211	1.208	1.231	1.134	1.112	1.211
LbrM_23_v4_56	421397	423037	LbrM2904_000438300.1:pep	ORTHOMCL62	term%3Dsucrose	0.0123457	1	amplification	0.976	1.055	0.993	1.073	1.018	1.02	1.028	0.946	0.958	1.138	0.984	0.934	0.939	0.997	1.068	1.023	0.951	1.143	1.06	0.969	1.014	0.947	1.069	1.031	1.001	0.969	0.961	1.113	1.122	1.078	1.055	0.98	1.019	0.937	1.109	1.049	1.051	1.001	1.176	1.085	1.056
LbrM_16_v4_53	94275	96155	LbrM2904_000247300.1:pep	ORTHOMCL5908	term%3Dprotein	0.0123457	1	amplification	1.065	1.06	1.173	1.076	1.261	1.004	0.947	1.129	0.982	1.069	0.95	1.195	1.084	1.131	1.044	1.112	0.985	0.953	0.997	1.124	1.004	1.014	1.001	1.063	1.167	1.016	1.001	1.011	0.967	1.008	0.955	0.998	1.021	1.031	1.034	1.024	1.063	0.968	1.057	0.995	1.041
LbrM_20_v4_69	27773	28693	LbrM2904_000316200.1:pep	ORTHOMCL5321	term%3Dshort	0.0123457	1	amplification	1.515	1.183	0.983	1.122	1.707	1.268	1.297	1.634	1.223	1.138	1.198	1.886	1.909	1.246	0.876	1.987	1.586	1.152	1.13	1.139	1.076	1.107	1.079	1.111	1.167	1.075	1.211	1.069	1.147	1.155	1.082	1.158	1.121	1.077	1.119	1.093	1.16	1.167	0.949	1.197	1.172
LbrM_33_v4_65	12271	12969	LbrM2904_000737300.1:pep	ORTHOMCL1811	term%3Dhypothetical	0.0123457	1	amplification	1.329	1.103	1.128	1.098	1.599	1.229	1.07	1.58	1.093	1.243	1.057	1.744	1.695	1.049	0.848	1.981	1.772	1.063	0.983	1.116	1.158	1.103	0.967	1.02	1.217	1.071	1.283	1.092	1.044	1.116	0.92	1.037	1.291	1.139	1.111	0.983	1.183	1.036	0.925	0.998	1.184
LbrM_13_v4_50	663563	665227	LbrM2904_000209200.1:pep	ORTHOMCL6229	term%3Dprotein	0.0123457	1	amplification	1.661	1.298	0.922	1.384	1.764	1.513	1.237	1.619	1.225	1.385	1.251	1.813	1.859	1.241	0.884	1.802	2.02	1.245	1.122	1.157	1.237	1.238	1.081	1.118	1.176	1.16	1.344	1.187	1.179	1.19	1.076	0.984	1.24	1.238	1.288	1.19	1.097	1.136	0.892	1.179	1.146
LbrM_35_v4_68	2663984	2665186	LbrM2904_000909900.1:pep	ORTHOMCL364	term%3Ddelta-6	0.0123457	1	amplification	1.368	1.166	0.98	1.056	1.734	1.264	1.094	1.596	1.125	1.226	1.067	1.987	1.919	1.203	0.936	1.925	1.532	1.215	1.11	1.043	1.225	1.026	1.07	1.071	1.052	1.116	1.322	1.049	1.147	1.075	1.053	1.079	1.076	1.157	1.104	0.981	1.009	1.134	0.991	1.059	1.094
LbrM_33_v4_65	1449312	1453004	LbrM2904_000773600.1:pep	ORTHOMCL7	term%3DFlagellar	0.0123457	1	amplification	1.205	1.079	0.895	0.748	1.18	0.672	0.819	0.849	0.872	1.009	0.678	1.369	1.077	1.144	1.138	1.393	0.767	1.042	0.745	0.95	1.057	0.781	0.801	1.072	0.897	0.698	0.796	0.906	0.764	1.097	0.792	1.063	0.81	0.776	0.799	0.908	0.859	0.86	1.2	0.971	1.086
LbrM_32_v4_66	1430947	1432035	LbrM2904_000733200.1:pep	ORTHOMCL42	term%3D3-hydroxyisobutyryl-coenzyme	0.0123457	1	amplification	1.368	1.274	1.912	0.917	1.274	1.059	1.217	1.093	1.025	1.054	0.899	1.127	1.364	1.306	1.454	1.388	0.862	1.292	0.974	1.072	1.24	0.959	1.16	0.963	0.924	1.086	0.803	0.918	1.029	0.953	1.073	1.233	1.076	1.01	0.979	1.108	1.036	1.153	1.435	0.959	0.897
LbrM_25_v4_58	576955	577725	LbrM2904_000489600.1:pep	ORTHOMCL3963	term%3DPresent	0.0123457	1	amplification	1.063	1.028	1.05	1.12	0.996	1.145	1.024	0.958	1.098	1.089	1.172	1.009	1.177	1.106	1.036	0.974	1.052	1.11	1.179	1.458	1.398	1.084	1.181	1.064	1.112	1.064	1.038	0.94	1.181	1.07	1.203	1.113	1.098	1.152	0.983	1.081	1.068	1.081	1.051	1.112	1.099
LbrM_03_v4_36	1689	3578	LbrM2904_000044800.1:pep	ORTHOMCL0	term%3DTATE	0.0123457	1	amplification	1.411	1.141	0.687	1.155	1.558	0.608	1.172	1.002	1.088	1.117	0.897	1.509	1.773	1.215	0.762	1.599	2.007	1.177	0.757	0.691	0.804	0.787	0.386	0.528	0.726	0.994	0.64	0.41	0.7	0.826	0.616	0.467	0.608	0.79	0.794	0.844	0.736	0.426	0.764	0.874	1.015
LbrM_20_v4_69	2158897	2161125	LbrM2904_000374600.1:pep	ORTHOMCL4916	term%3DrRNA	0.0123457	1	amplification	1.031	0.98	1.183	1.008	0.97	0.917	0.938	0.906	0.918	1.028	0.926	1.003	1.112	1.05	1.146	1.005	0.961	1.014	1.539	1.04	1.024	0.996	1.021	1.057	0.981	1.012	0.928	1.069	1.04	1.094	0.971	0.993	0.908	0.992	1.011	1.053	1.011	0.97	1.065	1.03	0.985
LbrM_13_v4_50	675249	677138	LbrM2904_000209600.1:pep	ORTHOMCL0	term%3DTATE	0.0123457	1	amplification	1.277	1.125	0.973	0.668	1.229	0.575	0.99	0.773	0.889	0.82	0.794	1.675	1.422	0.99	0.649	1.665	2.02	1.041	0.849	0.699	0.721	0.63	0.26	0.569	0.558	0.633	0.606	0.448	0.577	0.767	0.669	0.492	0.7	0.732	0.798	0.401	0.613	0.716	0.411	0.461	0.764
LbrM_21_v4_55	732947	734332	LbrM2904_000408600.1:pep	ORTHOMCL1733	term%3Dperoxin	0.0123457	1	amplification	1.345	1.317	1.107	1.075	1.453	1.168	1.189	1.383	1.034	1.203	1.086	1.821	1.964	1.216	0.982	1.773	1.715	1.228	1.036	1.115	1.112	0.992	1.002	1.048	1.072	1.161	1.224	1.241	0.898	1.111	1.096	0.989	1.165	1.102	1.064	1.061	1.072	1.041	1.028	1.008	1.087
LbrM_17_v4_49	665446	666906	LbrM2904_000278900.1:pep	ORTHOMCL5644	term%3DRab-GTPase-TBC	0.0123457	1	amplification	1.466	1.21	1.088	1.133	1.622	1.255	1.197	1.413	1.157	1.157	1.096	1.655	1.743	1.105	1.117	1.822	1.879	1.235	1.023	1.127	1.055	1.072	1.051	1.167	1.135	1.04	1.273	1.097	1.078	1.206	1.109	1.029	1.144	1.214	1.18	0.951	1.164	0.985	1.012	1.081	1.055
LbrM_08_v4_42	302945	303511	LbrM2904_000118600.1:pep	ORTHOMCL52	term%3Damastin-like	0.0123457	1	amplification	1.097	1.203	1.212	1.088	0.683	0.989	1.143	0.932	1.232	0.918	1.361	1.053	1.125	1.126	1.358	1.101	1.018	1.158	1.397	1.089	0.942	1.116	1.22	1.281	0.988	1.012	1.216	0.907	1.249	1.162	0.901	0.924	1.16	0.668	1.432	0.957	1.04	0.861	1.222	1.054	0.7
LbrM_13_v4_50	6165	7346	LbrM2904_000191500.1:pep	ORTHOMCL6368	term%3Dcis-prenyltransferase-like	0.0123457	1	amplification	1.554	1.211	1.075	1.13	1.645	1.302	1.29	1.607	1.141	1.246	1.115	1.865	1.903	1.268	0.973	1.881	2.153	1.148	1.092	1.085	1.263	1.021	1.226	1.037	1.216	1.16	1.238	1.098	1.251	1.251	1.076	1.094	1.205	1.203	1.179	1.093	1.145	1.059	1.197	1.17	1.146
LbrM_24_v4_57	3575	4432	LbrM2904_000448100.1:pep	ORTHOMCL248	term%3DCAAX	0.0123457	1	amplification	1.549	1.142	0.866	1.034	1.525	1.169	1.171	1.497	0.961	0.986	1.072	1.702	1.99	1.247	0.829	1.727	1.868	1.189	1.033	1.145	1.164	1.028	0.932	0.963	1.055	0.988	1.121	0.917	1.063	0.927	0.939	0.871	0.883	1.089	1.067	1.069	0.993	0.973	0.836	0.917	1.199
LbrM_28_v4_62	1122235	1123173	LbrM2904_000587400.1:pep	ORTHOMCL241	term%3Dreceptor	0.0123457	1	amplification	1.194	0.943	1.549	0.931	1.174	0.984	0.96	1.298	0.891	1.047	1.428	1.052	0.974	1.112	1.274	1.129	1.256	0.958	1.021	1.054	0.919	1.197	1.169	1.007	0.912	0.998	1.366	1.337	0.998	0.934	1.086	1.287	1.205	0.724	0.904	1.038	0.937	1.037	1.092	1.002	1.766
LbrM_35_v4_68	2669122	2671317	LbrM2904_000910200.1:pep	ORTHOMCL361	term%3Deukaryotic	0.0123457	1	amplification	1.384	1.177	1.086	1.147	1.614	1.318	1.176	1.504	1.111	1.127	1.097	1.93	1.895	1.28	1.092	1.814	1.584	1.104	1.11	1.162	1.2	0.921	1.07	1.123	1.158	0.905	1.147	1.019	1.071	1.075	1.106	1.079	1.06	1.045	1.087	1.019	1.072	1.003	1.151	1.112	1.094
LbrM_16_v4_53	97995	101546	LbrM2904_000247400.1:pep	ORTHOMCL303	term%3Dhypothetical	0.0123457	1	amplification	1.206	1.199	1.514	1.014	1.281	1.004	1.072	1.077	0.982	1.176	0.933	1.267	1.107	1.242	1.47	1.256	1.126	1.137	1.057	1.075	1.155	1.148	1.001	1.116	1.061	1.113	1.028	1.074	0.991	1.089	0.981	1.052	1.098	1.065	1.127	0.986	1.063	1.061	1.38	1.023	1.177
LbrM_20_v4_69	24680	25231	LbrM2904_000316100.1:pep	ORTHOMCL5320	term%3Dhypothetical	0.0123457	1	amplification	1.595	1.23	1.019	1.333	1.729	1.346	1.365	1.703	1.256	1.297	1.198	1.786	1.982	1.134	0.809	1.66	1.634	1.226	0.973	1.089	1.129	1.162	1.137	1.138	1.26	1.138	1.263	1.166	1.174	0.932	1.165	1.02	1.198	1.11	1.155	1.232	1.094	1.167	0.891	1.252	1.206
LbrM_05_v4_38	10172	11917	LbrM2904_000069700.1:pep	ORTHOMCL7239	term%3Dparaflagellar	0.0123457	1	amplification	1.488	1.242	1.07	1.216	1.676	1.307	1.231	1.543	1.138	1.307	1.174	1.782	1.972	1.198	0.943	1.844	1.651	1.154	1.09	1.076	1.156	1.036	1.043	1.031	1.102	1.105	1.371	1.156	1.12	1.157	1.017	1.027	1.205	1.173	1.204	1.013	1.092	1.167	0.994	1.116	1.139
LbrM_08_v4_42	10635	11456	LbrM2904_000111300.1:pep	ORTHOMCL6895	term%3Dhypothetical	0.0123457	1	amplification	1.457	1.345	0.883	1.335	1.727	1.484	1.309	1.524	1.249	1.341	1.255	1.682	1.868	1.169	0.92	1.691	2.011	1.281	0.963	1.266	1.23	1.073	1.141	1.063	1.193	1.188	1.374	1.166	1.169	1.105	1.147	1.064	1.16	1.299	1.375	1.136	1.231	1.13	0.835	1.082	1.195
LbrM_20_v4_69	11983	15135	LbrM2904_000315700.1:pep	ORTHOMCL5316	term%3Dhypothetical	0.0123457	1	amplification	1.515	1.183	1.147	1.22	1.75	1.268	1.177	1.593	1.095	1.261	1.07	1.786	1.982	1.232	1.011	1.894	1.73	1.173	1.068	1.089	1.208	1.107	1.137	1.084	1.14	1.138	1.211	1.166	1.147	1.175	1.11	1.075	1.14	1.093	1.101	1.073	1.044	1.059	1.201	1.085	1.104
LbrM_02_v4_37	325152	329465	LbrM2904_000042700.1:pep	ORTHOMCL2	term%3DRetrotransposable	0.0123457	1	amplification	0.896	0.879	0.843	0.812	0.773	0.805	0.789	0.574	0.859	1.523	0.647	0.587	0.725	0.882	0.819	0.598	0.713	0.836	0.688	0.648	0.626	0.233	0.354	0.79	0.556	0.541	0.482	0.214	0.846	0.774	1.148	0.581	0.884	0.352	0.63	0.73	0.396	0.461	1.032	0.413	1.303
LbrM_01_v4_35	267230	268504	LbrM2904_000035700.1:pep	ORTHOMCL32	term%3Dpyruvate	0.0123457	1	amplification	1.25	1.081	1.393	1.152	1.329	1.435	1.11	1.308	1.055	1.452	1.019	1.106	1.417	1.181	1.171	1.093	1.891	1.118	1.041	0.988	0.923	0.994	1.208	1.299	1.034	1.038	1.107	1.222	1.072	0.814	1.095	1.032	1.096	1.178	1.029	0.948	1.006	1.078	1.123	1.211	0.925
LbrM_29_v4_61	1042032	1043279	LbrM2904_000617500.1:pep	ORTHOMCL2870	term%3Dacyltransferase%2C	0.0123457	1	amplification	1.085	1.033	1.065	1.013	1.099	1.093	0.99	1.051	1.042	1.032	1.124	1.185	1.03	1.106	0.96	1.162	1.093	1.059	1	0.983	0.977	1.075	0.936	0.991	1.082	1.181	1.037	0.864	1.104	1.053	1.058	1.025	1.164	1.087	1.072	1.115	1.113	1.065	0.998	1.045	1.048
LbrM_07_v4_43	8651	10828	LbrM2904_000098000.1:pep	ORTHOMCL7010	term%3DUbiquitin-like	0.0123457	1	amplification	1.463	1.28	1.048	1.329	1.733	1.361	1.256	1.536	1.246	1.231	1.204	1.818	1.828	1.275	1.053	1.923	1.967	1.232	1.125	1.135	1.3	1.2	1.103	1.093	1.23	1.205	1.285	1.221	1.214	1.174	1.093	1.118	1.318	1.263	1.277	1.133	1.161	1.231	1.085	1.106	1.182
LbrM_13_v4_50	591575	594877	LbrM2904_000207800.1:pep	ORTHOMCL6241	term%3Dhypothetical	0.0123457	1	amplification	1.077	0.976	0.973	0.939	1.15	0.977	1.008	1.136	1.04	1.053	1.014	1.139	1.094	1.018	1.002	1.117	1.063	1.03	0.94	1.061	1.082	1.064	0.995	0.976	1.017	0.975	1.054	1.03	1.01	1.049	1.028	1.012	1.027	1.116	1.016	1.051	1.097	0.996	0.974	0.976	1.029
LbrM_31_v4_64	834804	837692	LbrM2904_000679500.1:pep	ORTHOMCL226	term%3Dmannosyltransferase-like	0.0123457	1	amplification	1.514	1.559	1.679	1.651	1.529	1.068	1.499	1.029	1.519	1.24	0.986	0.987	1.719	1.526	1.687	0.981	1.277	1.556	1.175	1.112	1.1	1.469	1.581	0.872	1.31	1.423	1.375	1.595	1.365	1.246	0.587	1.265	1.111	1.093	0.951	1.472	1.042	1.17	1.484	1.411	1.11
LbrM_10_v4_47	522696	523064	LbrM2904_000159900.1:pep	ORTHOMCL76	term%3Dhypothetical	0.0123457	1	amplification	1.01	0.987	1.204	0.828	0.87	0.776	0.875	0.945	0.937	0.793	0.702	0.912	0.723	0.941	1.307	0.776	0.749	0.91	1.063	0.818	0.926	0.949	1.13	0.844	0.918	0.899	0.967	0.838	1.137	0.961	1.279	0.991	0.8	0.929	0.855	1.15	1.077	0.829	1.13	0.944	1.109
LbrM_20_v4_69	9830	10807	LbrM2904_000315600.1:pep	ORTHOMCL5315	term%3Dascorbate	0.0123457	1	amplification	1.531	1.147	0.983	1.138	1.771	1.21	1.075	1.524	1.288	1.175	1.07	1.846	2.054	1.26	0.988	1.707	1.802	1.21	1.036	1.213	1.208	0.996	1.05	1.057	1.061	1.17	1.16	1.231	1.174	1.155	1.027	1.02	1.198	1.194	1.065	1.073	0.994	0.97	1.007	1.085	1.087
LbrM_18_v4_54	396233	397321	LbrM2904_000289100.1:pep	ORTHOMCL292	term%3Dhypothetical	0.0123457	1	amplification	0.857	0.905	0.655	0.582	0.524	0.828	0.797	0.471	0.842	0.847	0.58	0.8	0.707	0.846	1.391	0.802	1.037	0.998	1.726	1.052	1.123	0.557	1.156	0.643	0.587	0.586	1.125	1.211	0.828	1.209	0.661	1.034	0.8	1.217	0.876	0.579	0.858	0.787	0.702	0.846	0.58
LbrM_10_v4_47	524460	524852	LbrM2904_000160000.1:pep	ORTHOMCL25	term%3Dhistone	0.0123457	1	amplification	0.901	0.807	1.469	0.86	0.89	0.734	0.729	0.854	0.781	0.955	0.72	0.825	0.809	0.827	1.803	0.656	0.677	0.745	0.813	0.767	0.794	0.834	1.014	0.787	0.918	0.733	0.859	0.709	0.956	0.833	1.001	0.792	0.64	0.911	0.7	0.89	0.942	0.773	1.608	0.801	0.984
LbrM_06_v4_41	511808	512503	LbrM2904_000097600.1:pep	ORTHOMCL7014	term%3Dprotoporphyrinogen	0.0123457	1	amplification	1.6	1.355	0.857	1.339	1.681	1.495	1.229	1.525	1.292	1.258	1.303	1.908	1.882	1.171	0.926	1.923	1.795	1.24	1.043	1.171	1.294	1.077	1.089	1.112	1.196	1.031	1.278	1.151	1.133	1.197	1.16	1.112	1.234	1.192	1.232	1.258	1.258	1.25	0.828	1.276	1.281
LbrM_34_v4_67	1506103	1508025	LbrM2904_000818100.1:pep	ORTHOMCL1183	term%3DEnriched	0.0123457	1	amplification	1.05	1.045	1.044	1.051	1.082	1.026	1.049	0.999	1.03	1.103	1.091	0.984	1.034	1.015	1.102	0.95	1.056	1.047	1.011	1.099	1.029	1.133	0.951	1.02	1.696	0.96	1.004	0.954	1.082	1.102	0.993	0.941	1.001	1.054	1.007	0.993	1.093	0.982	0.995	1.068	1.076
LbrM_20_v4_69	801353	801814	LbrM2904_000336000.1:pep	ORTHOMCL6122	term%3Dp25-alpha%2C	0.0123457	1	amplification	0.999	1.135	1.056	1.154	1.054	1.2	1.211	1.304	1.159	1.052	1.374	1.204	1.039	1.064	1.011	1.262	1.466	0.993	1.13	1.015	1.024	0.913	1.108	1.057	1.061	0.98	1.057	1.328	1.067	1.074	1.027	1.048	1.121	1.077	1.029	1.073	1.077	1.059	0.852	1.085	1.121
LbrM_29_v4_61	417721	418842	LbrM2904_000603100.1:pep	ORTHOMCL83	term%3Dribosomal	0.0123457	1	amplification	0.992	0.904	1.431	1.076	0.999	0.978	0.99	0.861	0.931	1.35	1.015	1.422	1.053	0.971	0.938	1.31	1.08	1.069	1.147	1.174	1.027	1.254	1.217	1.278	0.901	1.453	1.113	1.451	1.078	1.326	1.006	1.13	1.183	1.515	1.177	1.404	1.581	1.414	1.202	1.259	1.261
LbrM_12_v4_40	490929	492248	LbrM2904_000191200.1:pep	ORTHOMCL4818	term%3Dhypothetical	0.0123457	1	amplification	1.636	1.193	0.973	1.211	1.752	1.251	1.252	1.24	1.156	1.203	1.143	1.652	1.871	1.229	1.101	1.781	2.26	1.225	1.079	1.157	1.187	1.083	1.048	1.114	1.193	1.139	1.263	1.075	1.129	1.087	1.023	1.106	1.093	1.161	1.258	1.097	1.074	1.087	0.999	1.151	1.166
LbrM_09_v4_44	16188	16583	LbrM2904_000126300.1:pep	ORTHOMCL6801	term%3DRNA-binding	0.0123457	1	amplification	1.506	1.301	0.804	1.315	1.758	1.574	1.334	1.64	1.378	1.315	1.286	1.853	1.929	1.377	0.974	1.961	1.84	1.215	1.325	1.295	1.33	1.146	1.103	1.264	1.037	1.288	1.347	1.166	1.044	1.158	1.143	1.132	1.257	1.217	0.849	1.173	1.141	1.179	0.951	1.198	1.138
LbrM_18_v4_54	397959	400016	LbrM2904_000289200.1:pep	ORTHOMCL294	term%3Dmannosyltransferase-II%2C	0.0123457	1	amplification	0.842	0.905	0.637	0.582	0.601	0.788	0.884	0.484	0.908	0.925	0.58	0.715	0.793	0.833	1.173	0.744	1.129	0.902	1.902	1.175	1.072	0.585	1.128	0.563	0.693	0.432	1.227	1.18	0.88	1.068	0.581	1.114	0.876	1.115	0.931	0.539	0.841	0.878	0.689	0.941	0.546
LbrM_23_v4_56	13337	14335	LbrM2904_000427200.1:pep	ORTHOMCL4477	term%3Dagmatinase-like	0.0123457	1	amplification	1.322	1.257	0.959	1.073	1.556	1.309	1.196	1.516	1.086	1.302	1.127	1.784	1.922	1.199	0.855	2.027	1.637	1.133	1.032	1.135	1.163	1.033	1.123	1.082	1.155	1.168	1.265	1.113	1.122	1.078	1.13	1.006	1.136	1.2	1.195	1.068	1.051	1.098	0.944	1.032	1.04
LbrM_24_v4_57	838582	839292	LbrM2904_000472900.1:pep	ORTHOMCL4088	term%3Dhypothetical	0.0123457	1	amplification	1.564	1.274	1.036	1.214	1.81	1.344	1.343	1.78	1.075	1.245	1.202	1.792	1.877	1.328	0.957	1.917	1.868	1.21	0.945	1.169	1.138	1.285	1.014	1.145	1.081	1.235	1.408	1.314	1.215	1.124	0.965	1.135	1.25	1.223	1.266	1.283	1.14	1.154	0.961	1.268	1.149
LbrM_16_v4_53	7804	8757	LbrM2904_000244700.1:pep	ORTHOMCL5932	term%3D2OG-Fe(II)	0.0123457	1	amplification	1.394	1.136	0.986	1.263	1.769	1.312	1.197	1.577	1.253	1.243	1.086	1.828	1.739	1.256	0.938	1.853	1.942	1.147	1.057	1.124	1.155	1.041	1.028	1.036	1.141	1.065	1.37	1.232	1.014	1.068	1.14	1.052	1.098	1.117	1.256	1.044	1.08	1.117	1.093	1.051	1.194
LbrM_12_v4_40	396021	397169	LbrM2904_000189000.1:pep	ORTHOMCL6384	term%3DNADH:flavin	0.0123457	1	amplification	0.848	0.894	1.178	0.833	0.996	0.827	0.776	0.886	0.938	0.909	0.958	0.926	0.845	0.884	1.165	0.935	0.93	0.859	1.05	0.964	0.979	1.3	0.94	0.936	0.914	1.447	0.902	0.952	0.967	0.953	1.304	0.895	0.861	0.956	1.313	1.001	0.975	1.196	1.794	0.965	0.98
LbrM_02_v4_37	311788	315267	LbrM2904_000042500.1:pep	ORTHOMCL2	term%3DRetrotransposable	0.0123457	1	amplification	0.954	0.979	0.995	0.691	0.613	0.738	0.935	0.521	0.929	1.51	0.647	0.721	0.806	0.992	0.84	0.618	0.713	0.96	0.754	0.783	0.708	0.3	0.354	0.874	0.586	0.481	0.452	0.25	0.874	0.853	1.392	0.581	0.926	0.373	0.732	0.795	0.415	0.499	1.219	0.445	1.183
LbrM_33_v4_65	199196	199702	LbrM2904_000743300.1:pep	ORTHOMCL1770	term%3Dd-xylulose	0.0123457	1	amplification	0.865	1.091	1.361	1.417	1.859	1.229	0.953	1.032	1.046	0.927	1.135	1.05	0.962	1.022	1.071	1.023	1.032	0.939	0.953	1.069	0.83	0.942	0.856	0.993	0.918	0.885	0.95	0.906	0.917	1.058	0.945	0.957	0.948	0.99	1.025	0.965	0.988	1	1.045	0.701	0.987
LbrM_20_v4_69	803220	803786	LbrM2904_000336100.1:pep	ORTHOMCL6123	term%3Dp25-alpha%2C	0.0123457	1	amplification	1.031	1.159	0.983	1.089	1.054	1.405	1.092	1.304	1.175	1.016	1.437	1.344	1.088	1.064	0.876	1.332	1.61	1.067	1.162	1.064	1.103	0.968	1.137	0.921	1.167	1.012	1.082	1.004	0.96	1.196	1.082	1.213	1.121	1.077	1.083	1.291	1.11	1.095	0.949	1.197	1.206
LbrM_32_v4_66	1393062	1393970	LbrM2904_000731900.1:pep	ORTHOMCL1857	term%3Dhypothetical	0.0123457	1	amplification	1.073	1.066	1.053	1.012	1.174	1.059	1.053	1.068	0.932	0.977	0.915	1.018	1.063	1.106	1.102	1.111	0.992	1.027	0.915	1.048	0.943	1.039	1.077	1.12	1.029	1.598	1.105	1.102	1.132	1.05	1.073	1.023	1.095	1.01	1.066	0.994	0.909	1.136	1.099	1.092	1.451
LbrM_16_v4_53	92965	93726	LbrM2904_000247200.1:pep	ORTHOMCL5909	term%3Dproteasome	0.0123457	1	amplification	1.096	1.086	1.003	0.936	1.098	1.066	0.983	1.129	0.965	0.976	1.086	1.122	1.197	1.089	1.044	1.194	1.013	1.061	1.208	0.904	1.08	0.934	1.001	0.93	1.114	0.944	1.08	0.884	1.037	1.068	1.061	1.012	1.098	0.979	1.09	0.889	1.012	1.098	1.021	1.023	1.041
LbrM_10_v4_47	258736	260463	LbrM2904_000152400.1:pep	ORTHOMCL1	term%3DGP63%2C	0.0123457	1	amplification	0.513	0.487	0.938	0.479	0.364	0.378	0.574	0.142	0.59	0.484	0.977	0.281	0.553	0.485	0.541	0.358	0.387	0.586	0.469	0.742	0.846	0.661	0.319	0.141	0.143	0.3	0.43	0.548	0.62	0.235	0.473	0.368	0.231	0.357	0.253	0.282	0.412	0.264	0.584	0.229	0.411
LbrM_03_v4_36	391537	393207	LbrM2904_000054400.1:pep	ORTHOMCL7358	term%3Dmulticopper	0.0123457	1	amplification	1.411	1.244	0.988	1.244	1.539	1.369	1.228	1.473	1.195	1.301	1.255	1.604	1.743	1.172	1.064	1.544	1.893	1.243	1.15	1.152	1.271	1.097	1.131	1.189	1.236	1.154	1.359	1.137	1.219	1.136	1.205	1.21	1.25	1.131	1.323	1.173	1.245	1.117	0.938	1.072	1.187
LbrM_33_v4_65	1544027	1545211	LbrM2904_000777000.1:pep	ORTHOMCL69	term%3Ddelta-12	0.0123457	1	amplification	1.437	1.127	1.021	1.114	1.659	1.229	1.187	1.515	1.03	1.208	1.088	1.875	1.924	1.103	0.87	2.09	1.772	1.125	1.132	1.235	1.132	1.077	1.105	1.02	1.046	1.001	1.206	1.092	1.12	1.077	1.15	1.01	1.071	1.139	1.042	1.002	1.069	1.071	1.011	0.998	1.086
LbrM_29_v4_61	2	3815	LbrM2904_000591500.1:pep	ORTHOMCL0	term%3DTATE	0.0123457	1	amplification	1.403	1.021	0.942	0.95	1.339	0.729	0.94	1.089	0.947	1.287	0.656	1.714	1.74	1.052	0.731	1.711	1.946	1.008	0.676	1.09	1.052	1.049	0.468	0.861	1.082	0.908	0.936	0.679	0.796	0.975	0.8	0.552	0.739	0.889	0.738	0.808	0.758	0.925	0.85	0.938	1.032
LbrM_21_v4_55	575378	576193	LbrM2904_000403200.1:pep	ORTHOMCL4675	term%3Dhypothetical	0.0123457	1	amplification	1.02	1.183	1.107	1.092	0.969	1.108	0.997	1.007	1.067	1.044	1.102	1.107	0.87	1.009	1.084	0.969	1.034	1.018	0.977	1.042	0.935	1.093	0.975	1.048	1.072	0.924	1.093	0.93	0.924	1.017	0.992	0.802	1.088	1.035	0.956	0.983	1.047	1.041	1.138	0.952	0.986
LbrM_30_v4_63	5803	7083	LbrM2904_000622600.1:pep	ORTHOMCL2818	term%3DAlpha/beta	0.0123457	1	amplification	1.433	1.136	1.107	1.155	1.684	1.307	1.292	1.474	1.059	1.095	1.089	1.904	1.931	1.176	1.058	1.837	1.66	1.158	1.151	1.134	1.199	1.133	1.143	1.184	1.224	1.03	1.279	1.08	1.084	1.151	1.057	1.048	1.158	1.113	1.082	1.021	1.069	1.019	1.194	1.085	1.067
LbrM_08_v4_42	299795	300361	LbrM2904_000118500.1:pep	ORTHOMCL52	term%3Damastin-like	0.0123457	1	amplification	1.191	1.345	1.333	0.989	1.024	1.032	1.272	0.919	1.197	0.898	1.468	1.138	1.21	1.211	1.27	1.003	1.4	1.18	1.118	1.164	0.811	0.966	1.85	1.172	0.868	1.122	1.295	1.036	1.009	1.162	0.847	1.232	1.293	0.884	1.241	0.977	1.075	0.825	1.653	1.111	0.853
LbrM_08_v4_42	288123	288686	LbrM2904_000118100.1:pep	ORTHOMCL350	term%3DAmastin	0.0123457	1	amplification	1.081	0.84	1.091	1.104	1.085	0.989	1.051	0.951	1.126	1.261	1.273	1.036	1.082	1.055	1.533	0.885	1.375	0.958	1.211	1.114	1.151	1.202	1.397	1.09	1.253	1.078	1.268	1.328	1.275	0.977	1.666	1.358	1.044	1.191	0.84	1.116	1.405	1.219	1.437	0.997	1.212
LbrM_15_v4_46	138165	141359	LbrM2904_000229100.1:pep	ORTHOMCL6045	term%3Dalpha/beta	0.0123457	1	amplification	1.001	0.999	1.145	0.93	1.009	1.026	0.996	0.961	0.991	1.016	0.93	1.01	0.911	1.068	1.098	0.945	0.941	1.067	0.891	0.972	1.006	1.041	1.004	1.046	0.941	1.009	0.926	1.016	1.024	1.025	1.053	0.988	1.017	0.988	1.046	1.006	0.982	0.987	1.067	1.006	1.029
LbrM_05_v4_38	170098	171822	LbrM2904_000074600.1:pep	ORTHOMCL187	term%3DATP	0.0123457	1	amplification	1.227	1.267	1.478	1.2	1.304	1.186	1.248	1.128	1.15	1.269	1.174	1.318	1.233	1.281	1.518	1.251	1.063	1.154	1.15	1.151	1.112	1.121	1.208	1.152	1.129	1.211	1.183	1.156	1.146	1.213	0.993	1.19	1.299	1.225	1.157	1.168	1.159	1.07	1.581	1.192	1.257
LbrM_34_v4_67	476160	477791	LbrM2904_000789200.1:pep	ORTHOMCL17	term%3DNADH-dependent	0.0123457	1	amplification
LbrM_20_v4_69	22921	23943	LbrM2904_000316000.1:pep	ORTHOMCL5319	term%3Dprotein	0.0123457	1	amplification	1.418	1.099	0.983	1.187	1.539	1.19	1.16	1.771	1.256	1.248	1.07	1.886	1.909	1.26	0.921	1.917	1.658	1.109	1.036	1.163	1.234	1.107	1.108	1.084	1.299	1.075	1.392	1.004	1.201	1.074	1.138	0.993	1.275	1.161	1.173	1.013	1.127	1.167	1.007	1.141	1.138
LbrM_10_v4_47	638241	640211	LbrM2904_000164700.1:pep	ORTHOMCL6	term%3Dpteridine	0.0123457	1	amplification	1.507	1.243	1.204	1.298	1.639	1.322	1.185	1.45	1.284	1.21	1.062	1.684	1.724	1.284	1.262	1.751	1.909	1.293	1.095	1.253	1.243	1.092	1.13	1.181	1.348	1.232	1.128	1.192	1.214	1.217	1.112	1.189	1.155	1.161	1.205	1.063	1.094	1.206	1.168	1.202	1.216
LbrM_28_v4_62	1228920	1229429	LbrM2904_000590700.1:pep	ORTHOMCL3087	term%3Dhypothetical	0.0123457	1	amplification	1.367	1.148	0.915	1.16	1.545	1.121	1.183	1.523	1.117	1.28	1.171	1.765	1.74	1.251	0.998	2.063	1.502	1.18	1.081	1.127	1.123	1.107	1.183	1.139	1.234	1.093	1.366	1.057	1.023	1.271	1.139	0.912	1.148	1.204	1.085	1.273	1.085	1.055	0.925	1.137	1.133
LbrM_14_v4_45	242842	243741	LbrM2904_000216600.1:pep	ORTHOMCL6165	term%3Dfatty	0.0123457	1	amplification	1.023	1.163	1.17	1.041	1.042	1.064	1.013	0.985	1.133	1.068	1.243	0.957	1.009	1.173	1.198	1.041	1.037	1.113	1.191	0.969	1.012	1.02	1.14	0.993	1	0.969	0.935	1.106	0.945	1.059	1.131	1.061	1.096	1.089	1.048	1.145	1.119	1.054	1.122	1.1	1.146
LbrM_19_v4_52	209126	213295	LbrM2904_000303100.1:pep	ORTHOMCL5413	term%3DCH-like	0.0123457	1	amplification	1.567	1.66	1.071	1.076	1.003	0.981	1.591	1.46	1.55	1.098	1.086	0.953	1.488	1.68	1.059	1.041	1.01	1.624	0.97	1.088	0.991	1.071	1	0.979	0.981	1.016	0.947	1.018	0.982	1.003	0.928	1.068	0.994	1.062	1.064	1.037	1.033	1.008	1.057	0.974	1.033
LbrM_13_v4_50	660790	661608	LbrM2904_000209100.1:pep	ORTHOMCL6230	term%3Dpyrroline-5-carboxylate	0.0123457	1	amplification	1.615	1.298	0.836	1.336	1.725	1.532	1.414	1.655	1.376	1.378	1.183	1.847	1.794	1.422	0.899	1.763	1.993	1.277	1.153	1.205	1.108	1.238	1.139	1.078	1.276	1.134	1.502	1.21	1.131	1.231	1.195	1.148	1.346	1.325	1.234	1.259	1.097	1.245	0.974	1.161	1.229
LbrM_32_v4_66	15972	17426	LbrM2904_000694300.1:pep	ORTHOMCL217	term%3Dnuclear	0.0123457	1	amplification	1.337	1.135	1.053	1.043	1.572	1.134	1.02	1.531	0.978	1.13	0.992	1.636	1.572	1.213	1.058	1.987	1.723	1.119	0.856	1.096	1.141	1.039	0.967	1.067	1.108	0.965	1.18	1.071	1.003	1.012	0.942	0.997	1.151	1.075	1.206	0.955	0.989	1.048	0.988	1.039	1.011
LbrM_34_v4_67	712077	712994	LbrM2904_000796400.1:pep	ORTHOMCL108	term%3D60S	0.0123457	1	amplification	1.233	1.182	1.38	1.098	1.24	1.25	1.196	0.96	1.092	1.128	1.107	1.318	1.286	1.196	1.411	1.209	1.081	1.157	1.07	1.003	0.878	0.975	0.923	1.02	1.096	0.96	1.129	1.046	1.031	0.945	1.202	1.307	1.224	0.989	0.938	0.993	0.996	0.982	1.577	1.202	1.124
LbrM_16_v4_53	61632	62705	LbrM2904_000246300.1:pep	ORTHOMCL5917	term%3DLas1-like%2C	0.0123457	1	amplification	1.268	0.997	1.071	0.967	1.22	1.004	1.018	1.244	1.042	1.096	1.052	1.358	1.242	1.019	1.023	1.235	1.098	1.05	0.997	1.075	1.13	1.014	1.056	1.009	1.061	1.089	1.001	1.106	1.129	1.089	0.955	1.052	1.059	1.031	0.924	1.044	1.012	0.968	1.183	0.968	1.143
LbrM_33_v4_65	10005	11567	LbrM2904_000737200.1:pep	ORTHOMCL1812	term%3Dhypothetical	0.0123457	1	amplification	1.375	1.186	1.146	1.035	1.539	1.191	1.087	1.385	1.014	1.185	1.025	1.819	1.603	1.144	1.049	1.937	1.667	1.135	1.043	1.116	1.233	0.996	0.967	1.072	1.11	0.931	1.181	1.045	1.095	1.097	1.073	1.01	1.058	1.139	1.077	1.097	1.118	1	1.062	0.998	1.053
LbrM_06_v4_41	377388	379637	LbrM2904_000093200.1:pep	ORTHOMCL7053	term%3Dhypothetical	0.0123457	1	amplification	1.015	1.084	1.176	1.001	0.983	1.053	0.935	0.927	0.961	1.033	0.986	0.93	0.931	1.157	1.242	0.924	0.861	1.042	0.953	1.051	1.04	1.029	1.015	1.026	0.987	1	1.017	0.949	1.044	1.055	0.978	0.895	1.044	1.052	1.085	1.048	1.006	1.032	1.108	1.054	1.7
LbrM_24_v4_57	17526	18026	LbrM2904_000448600.1:pep	ORTHOMCL4295	term%3Dhypothetical	0.0123457	1	amplification	1.395	1.274	0.781	1.001	1.546	1.266	1.154	1.432	1.238	1.235	1.072	2.064	1.741	1.233	0.914	1.832	1.648	1.272	1.21	1.023	1.239	1.002	0.987	1.067	1.16	1.05	1.304	1.039	1.012	1.203	0.991	1.003	1.085	1.291	1.157	1.225	1.075	1.028	0.996	0.971	0.969
LbrM_02_v4_37	408807	410129	LbrM2904_000044200.1:pep	ORTHOMCL246	term%3Dhypothetical	0.0123457	1	amplification	1.307	1.268	1.433	1.123	1.093	1.073	1.1	1.282	1.14	1.181	1.046	1.258	1.35	1.116	1.155	1.506	1.372	1.18	1.311	1.269	1.416	1.4	1.222	1.298	1.435	1.171	1.296	1.605	1.256	0.965	1.172	1.437	1.347	1.263	1.159	1.246	1.246	1.076	1.303	1.62	1.138
LbrM_01_v4_35	210743	211447	LbrM2904_000033700.1:pep	ORTHOMCL7495	term%3DPLAC8	0.0123457	1	amplification	1.054	1.067	1.118	0.944	0.965	1.048	1.052	1.042	0.961	1.064	1.007	1.031	1.007	1.108	1.001	1.009	0.987	1.072	1.419	0.806	0.949	1.243	1.179	0.995	1.341	1.641	1.026	1.09	1.34	1.018	1.516	1.462	1.06	1.159	1.069	1.336	0.951	1.017	1.177	1.067	0.979
LbrM_09_v4_44	609141	610157	LbrM2904_000145000.1:pep	ORTHOMCL6666	term%3Dhypothetical	0.0123457	1	amplification	1.428	1.162	0.958	1.159	1.635	1.23	1.244	1.55	1.157	1.198	1.166	1.853	1.818	1.263	0.953	1.857	1.955	1.204	1.078	1.219	1.177	1.119	1.131	1.049	1.144	1.163	1.321	1.166	1.114	1.178	1.037	1.009	1.187	1.146	0.981	1.089	1.141	1.128	0.984	1.114	1.155
LbrM_02_v4_37	6155	7234	LbrM2904_000036200.1:pep	ORTHOMCL0	term%3DTATE	0.0123457	1	amplification	1.417	1.205	1.728	1.192	1.253	0.805	1.339	0.975	1.455	2.54	0.78	1.166	1.833	1.247	0.871	1.39	1.32	1.308	0.983	0.729	0.708	0.666	0.29	0.536	0.498	0.601	0.392	0.464	0.792	0.516	0.464	0.367	0.379	0.952	0.63	0.816	0.887	0.48	0.339	1.144	0.614
LbrM_08_v4_42	457254	458426	LbrM2904_000122800.1:pep	ORTHOMCL4626	term%3Dhypothetical	0.0123457	1	amplification	1.003	1.009	1.021	0.939	1.105	0.989	0.903	1.108	0.985	0.978	0.919	1.138	1.019	0.941	1.226	1.042	0.916	0.98	1.025	1.139	1.125	0.966	1.122	0.926	1.036	1.056	1.057	1.101	1.089	0.992	1.065	0.98	1.011	0.993	1.031	1.077	1.023	0.968	1.006	0.968	0.973
LbrM_25_v4_58	4443	5732	LbrM2904_000473800.1:pep	ORTHOMCL4081	term%3Dbeta	0.0123457	1	amplification	1.541	1.318	0.982	1.23	1.733	1.313	1.232	1.588	1.114	1.215	1.273	1.797	1.969	1.254	0.973	1.91	1.866	1.151	1.12	1.171	1.233	1.106	1.145	1.13	1.076	1.105	1.393	1.068	1.181	1.19	1.003	1.06	1.199	1.236	1.27	1.12	1.157	1.021	1.039	1.076	1.179
LbrM_24_v4_57	766	1659	LbrM2904_000447900.1:pep	ORTHOMCL135	term%3Dglutamate	0.0123457	1	amplification	1.564	1.118	0.951	1.05	1.668	1.305	1.119	1.497	1.108	1.005	1.024	1.521	2.057	1.044	0.766	1.896	1.868	1.086	0.974	1.145	1.189	0.951	0.96	0.911	1.055	0.896	1.043	1.008	1.063	0.986	0.991	1.003	0.919	1.156	0.958	1.011	1.123	1.009	0.836	0.971	1.133
LbrM_06_v4_41	513616	513984	LbrM2904_000097700.1:pep	ORTHOMCL7013	term%3Dhypothetical	0.0123457	1	amplification	1.615	1.342	1.025	1.323	1.513	1.516	1.302	1.525	1.502	1.263	1.426	1.663	1.84	1.35	0.947	1.772	1.967	1.086	0.864	1.194	1.395	1.173	1.218	0.997	1.405	1.406	1.513	1.151	1.111	1.136	1.004	1.329	1.234	0.999	1.324	1.219	1.14	1.192	0.98	1.276	1.351
LbrM_14_v4_45	12671	13447	LbrM2904_000210000.1:pep	ORTHOMCL6225	term%3Dhypothetical	0.0123457	1	amplification	1.252	1.064	1.032	1.321	1.737	1.365	1.188	1.63	1.183	1.29	1.16	1.948	1.911	1.09	1.045	1.818	1.841	1.156	1.221	1.357	1.24	1.198	1.275	1.228	1.214	1.324	1.272	1.014	1.269	1.179	1.215	1.194	1.195	1.276	1.265	1.3	1.136	1.112	1.049	1.181	1.179
LbrM_15_v4_46	201485	201862	LbrM2904_000232600.1:pep	ORTHOMCL348	term%3Dhypothetical	0.0123457	1	amplification	1.18	1.295	1.222	1.319	1.475	0.75	1.153	1.06	0.957	1.045	1.329	0.839	1.292	1.179	1.442	0.733	0.83	1.278	0.951	0.598	0.779	0.93	1.112	0.796	1.124	0.906	1.132	0.955	1.048	1.326	1.079	0.908	1.168	1.075	1.839	1.083	1.214	0.987	1.242	1.169	1.258
LbrM_30_v4_63	11058	11483	LbrM2904_000622900.1:pep	ORTHOMCL2815	term%3DUncharacterised	0.0123457	1	amplification	1.541	1.055	1.063	1.155	1.546	1.256	1.127	1.461	1.013	1.063	1.136	1.832	1.999	1.123	0.952	1.709	1.762	1.178	1.092	1.041	1.224	1.175	1.124	1.027	1.224	1.211	1.38	1.122	1.211	0.998	1.238	1.179	1.105	1.146	1.082	1.06	1.069	1.117	1.136	1.085	1.132
LbrM_34_v4_67	470271	471815	LbrM2904_000789000.1:pep	ORTHOMCL17	term%3DNADH-dependent	0.0123457	1	amplification
LbrM_10_v4_47	515400	515792	LbrM2904_000159400.1:pep	ORTHOMCL25	term%3Dhistone	0.0123457	1	amplification	0.746	0.807	1.806	0.941	0.87	0.65	0.82	0.893	0.833	1.035	0.668	0.755	0.723	0.913	1.623	0.796	0.773	0.811	0.907	0.869	0.661	0.834	0.782	0.759	0.918	1.032	0.994	0.773	1.085	0.854	1.057	0.991	0.533	0.822	0.622	0.803	1.128	0.867	1.723	0.601	1.109
LbrM_35_v4_68	2673307	2674188	LbrM2904_000910500.1:pep	ORTHOMCL359	term%3Dacetyltransferase%2C	0.0123457	1	amplification	1.399	1.098	0.819	1.207	1.595	1.336	1.094	1.583	1.14	1.176	1.082	1.93	1.895	1.164	0.78	1.903	1.506	1.074	1.08	1.162	1.05	1.079	1.07	0.966	1.158	1.116	1.297	1.049	0.969	0.96	1.159	1	1.045	1.173	1.002	1.019	1.025	1.068	0.743	0.953	1.094
LbrM_34_v4_67	473172	474803	LbrM2904_000789100.1:pep	ORTHOMCL17	term%3DNADH-dependent	0.0123457	1	amplification
LbrM_01_v4_35	6607	8268	LbrM2904_000026700.1:pep	ORTHOMCL7551	term%3DEndonuclease/Exonuclease/phosphatase	0.0123457	1	amplification	1.491	1.317	1.118	1.246	1.583	1.367	1.208	1.378	1.357	1.279	1.312	1.614	1.744	1.355	1.001	1.58	1.918	1.279	1.104	1.222	1.24	1.062	1.064	1.133	1.146	1.206	1.377	1.288	1.194	1.163	1.095	1.204	1.17	1.253	1.207	1.25	1.152	1.119	0.978	1.154	1.179
LbrM_08_v4_42	14870	15559	LbrM2904_000111500.1:pep	ORTHOMCL6893	term%3Dhypothetical	0.0123457	1	amplification	1.426	1.345	0.883	1.269	1.587	1.333	1.235	1.511	1.267	1.432	1.326	1.699	1.783	1.211	0.985	1.711	1.96	1.191	1.18	1.215	1.204	1.116	1.063	1.035	1.253	1.188	1.189	1.263	1.142	1.19	1.174	1.092	1.177	1.245	1.241	0.997	1.179	1.13	0.934	1.082	1.178
LbrM_20_v4_69	2626225	2627409	LbrM2904_000385200.1:pep	ORTHOMCL47	term%3Damidohydrolase%2C	0.0123457	1	amplification	1.321	1.111	1.092	1.041	1.539	1.054	1.092	1.497	1.095	1.114	1.102	1.806	1.764	1.134	1.056	2.01	1.442	1.162	0.942	0.891	0.919	1.051	1.108	1.003	1.14	1.107	1.443	1.069	1.094	1.196	1.138	0.993	1.063	1.06	1.119	0.934	0.928	1.005	1.104	0.946	0.968
LbrM_35_v4_68	19541	20131	LbrM2904_000834800.1:pep	ORTHOMCL1028	term%3Dhistone	0.0123457	1	amplification	1.584	1.075	1.086	0.966	1.555	1.047	1.176	1.477	1.008	1.077	1.052	1.643	1.872	1.267	0.958	1.991	1.714	1.094	0.9	1.09	1.025	1.079	1.013	0.94	1.079	0.875	1.147	1.111	1.071	1.191	1.001	0.948	1.014	1.061	1.155	1.095	0.978	0.904	1.009	0.953	0.966
LbrM_13_v4_50	596033	597094	LbrM2904_000207900.1:pep	ORTHOMCL6240	term%3Dras-like	0.0123457	1	amplification	1.123	0.939	0.922	1.13	1.249	1.034	0.972	1.136	1.124	1.099	0.963	1.139	1.312	1.045	0.914	1.156	1.116	0.944	1.031	1.109	1.056	1.173	1.038	1.057	1.077	1.055	0.988	1.098	1.107	1.11	1.076	1.066	1.081	1.063	1.179	1.079	1.081	1.074	0.962	1.022	1.029
LbrM_20_v4_69	2548316	2548750	LbrM2904_000382600.1:pep	ORTHOMCL4846	term%3Dhypothetical	0.0123457	1	amplification	1.241	1.004	1.22	0.959	1.244	0.976	0.973	1.346	0.934	1.199	0.99	1.204	1.184	1.064	1.46	1.426	0.961	1.12	1.13	1.064	1.181	0.858	1.166	1.03	1.273	1.012	1.082	1.101	1.04	0.912	0.971	0.993	1.082	1.127	0.975	1.013	1.011	0.97	1.104	1.03	1.053
LbrM_27_v4_60	14556	14768	LbrM2904_000528900.1:pep	ORTHOMCL3603	term%3Dhypothetical	0.0123457	1	amplification	1.467	1.056	0.805	1.232	1.732	1.119	1.259	1.662	1.248	1.326	1.251	1.74	1.808	1.413	0.928	1.774	2.023	1.187	0.957	1.237	1.26	0.893	1.196	1.227	1.301	0.989	1.298	1.172	1.064	0.939	1.231	1.078	1.177	1.173	1.072	1.162	0.93	1.293	0.859	1.135	1.104
LbrM_23_v4_56	7206	8642	LbrM2904_000426800.1:pep	ORTHOMCL4481	term%3DBeta	0.0123457	1	amplification	1.547	1.328	1.01	1.102	1.729	1.328	1.145	1.492	1.23	1.201	1.096	1.818	1.965	1.388	1.026	1.81	1.769	1.174	1.003	1.253	1.113	1.119	1.043	1.132	1.103	1.069	1.265	1.053	1.099	1.194	0.904	1.057	1.11	1.2	1.091	1.068	1.067	1.017	0.926	1.059	1.104
LbrM_29_v4_61	1063072	1063734	LbrM2904_000618100.1:pep	ORTHOMCL123	term%3D60S	0.0123457	1	amplification	1.147	0.986	1.204	0.966	1.179	1.208	1.057	1.089	1.105	1.172	1.031	1.185	1.19	1.106	1.09	1.183	0.96	1.08	1	1.15	0.977	0.973	1.029	0.861	0.953	0.969	1.063	1.049	0.95	1.014	0.929	0.894	0.832	1.087	1.072	0.923	1.016	0.943	1.017	1.045	1.654
LbrM_19_v4_52	346749	347132	LbrM2904_000306300.1:pep	ORTHOMCL75	term%3DAutophagy	0.0123457	1	amplification	1.071	1.232	1.607	0.756	0.629	0.93	1.219	1.36	1.095	1.473	1.298	0.635	0.963	1.115	1.015	0.776	0.982	1.119	0.876	1.063	1.148	0.884	0.729	1.115	0.844	0.857	1.289	0.763	1.247	1.289	0.981	1.15	1.165	0.714	0.989	1.097	0.779	1.213	2.314	1.114	0.912
LbrM_35_v4_68	2413277	2414971	LbrM2904_000901900.1:pep	ORTHOMCL22	term%3Dglucose	0.0123457	1	deletions	0.676	0.555	0.855	0.483	0.578	0.578	0.571	0.594	0.614	0.644	0.533	0.592	0.632	0.634	0.78	0.597	0.571	0.622	0.57	0.664	0.575	0.737	0.676	0.653	0.684	0.573	0.599	0.679	0.586	0.403	0.658	0.658	0.599	0.563	0.595	0.679	0.631	0.69	0.779	0.582	0.628
LbrM_19_v4_52	7473	7808	LbrM2904_000297900.1:pep	ORTHOMCL93	term%3DCore	0.0123457	1	deletions	0.636	0.572	0.411	0.605	0.846	0.726	0.548	0.798	0.564	0.496	0.678	0.812	0.788	0.579	0.508	0.725	0.955	0.549	0.595	0.481	0.665	0.589	0.629	0.476	0.436	0.476	0.605	0.509	0.716	0.818	0.557	0.63	0.643	0.705	0.691	0.678	0.576	0.672	0.601	0.501	0.585
LbrM_34_v4_67	1357984	13582591	LbrM2904_000813700.1:pep	ORTHOMCL194	term%3Dhypothetical	0.0123457	1	deletions	1.4	1.378	1.752	0.974	0.836	0.448	1.295	1.246	1.369	1.003	1.583	1.002	1.286	1.216	1.212	1.209	1.699	1.369	0.951	0.669	0.552	1.001	0.727	0.863	1.279	1.23	0.928	0.954	1.108	0.551	0.915	0.98	0.927	0.673	0.947	1.566	0.627	1.18	1.145	0.801	0.88
LbrM_10_v4_47	519929	520321	LbrM2904_000159700.1:pep	ORTHOMCL25	term%3Dhistone	0.0123457	1	deletions	0.621	0.769	1.009	0.795	0.648	0.671	0.729	0.66	0.711	0.793	0.548	0.667	0.66	0.742	1.397	0.537	0.556	0.734	0.845	0.716	0.767	0.632	0.753	0.619	0.746	0.799	0.806	0.838	0.852	0.811	0.862	0.594	0.497	0.768	0.719	0.629	0.959	0.81	0.881	0.629	0.751
LbrM_08_v4_42	515645	516976	LbrM2904_000124800.1:pep	ORTHOMCL4	term%3Dbeta	0.0123457	1	deletions	0.627	0.582	0.969	0.7	0.673	0.516	0.535	0.756	0.598	0.555	0.53	0.934	0.7	0.67	0.547	0.905	0.586	0.69	0.528	0.582	0.628	0.558	0.551	0.872	0.675	0.858	0.819	0.583	0.744	0.467	0.464	0.476	0.696	0.65	0.668	0.598	0.711	0.502	0.755	0.541	0.87
LbrM_20_v4_69	1505055	1505633	LbrM2904_000355000.1:pep	ORTHOMCL344	term%3DAmastin	0.0123457	1	deletions	0.79	0.872	0.655	1.057	0.97	0.78	0.887	0.33	0.724	0.795	0.926	0.803	0.798	0.896	0.921	0.678	0.649	0.803	0.691	1.262	0.971	0.968	0.787	0.921	0.716	0.727	0.593	0.842	0.774	0.75	0.721	0.744	0.908	0.824	0.921	0.874	0.928	0.808	0.775	0.891	0.917
LbrM_24_v4_57	479320	479844	LbrM2904_000461700.1:pep	ORTHOMCL4162	term%3Damastin-like	0.0123457	1	deletions	0.629	0.601	0.424	0.673	0.61	0.701	0.671	0.593	0.619	0.517	0.601	0.543	0.52	0.596	0.489	0.548	0.522	0.693	0.797	0.633	0.632	0.668	0.658	0.677	0.554	0.463	0.626	0.611	0.683	0.651	0.495	0.633	0.533	0.654	0.597	0.642	0.586	0.505	0.391	0.54	0.673
LbrM_10_v4_47	528987	529379	LbrM2904_000160300.1:pep	ORTHOMCL25	term%3Dhistone	0.0123457	1	deletions	0.792	0.833	1.399	0.763	0.708	0.776	0.839	0.634	0.902	0.739	0.48	0.737	0.787	0.827	1.059	0.796	0.411	0.866	0.719	0.716	0.846	0.632	0.811	0.591	0.717	0.533	0.645	0.451	1.033	0.769	0.695	0.509	0.444	0.876	0.661	0.673	0.841	0.622	0.747	0.486	0.644
LbrM_10_v4_47	213460	2152141	LbrM2904_000150700.1:pep	ORTHOMCL1	term%3DGP63%2C	0.0123457	1	deletions	2.641	2.55	2.992	2.824	2.61	3.022	2.351	2.887	2.567	3.267	3.049	3.597	2.128	2.411	3.719	3.959	2.368	2.597	3.159	3.452	3.386	1.926	3.563	2.84	1.09	1.232	3.25	2.03	3.151	2.028	0.695	1.896	4.993	3.61	1.477	0.217	5.15	3.354	4.442	3.548	0.787
LbrM_33_v4_65	1457309	1459579	LbrM2904_000773800.1:pep	ORTHOMCL7	term%3DFlagellar	0.0123457	1	deletions	0.943	0.961	0.591	0.509	0.78	0.634	0.836	0.771	0.761	0.927	0.662	1.388	0.962	1.022	0.446	1.371	0.476	0.908	0.685	0.713	0.78	0.754	0.746	0.784	0.726	0.768	0.59	0.673	0.764	1.038	0.741	0.824	0.865	0.693	0.782	0.681	0.745	0.614	0.737	0.459	0.855
LbrM_24_v4_57	859746	863805	LbrM2904_000473500.1:pep	ORTHOMCL0	term%3DTATE	0.0123457	1	deletions	0.736	0.613	0.985	0.64	0.915	0.545	0.568	0.813	0.587	0.804	0.471	1.249	0.995	0.596	0.829	1.453	1.538	0.579	0.59	0.926	0.986	0.822	0.603	0.547	0.659	0.679	0.626	0.611	0.506	0.907	0.704	0.462	0.625	0.704	0.651	0.642	0.651	0.766	0.623	0.647	0.755
LbrM_10_v4_47	513634	514002	LbrM2904_000159300.1:pep	ORTHOMCL76	term%3Dhypothetical	0.0123457	1	deletions	0.839	0.935	1.31	0.795	0.809	0.818	0.966	1.036	0.971	1.035	0.771	1	0.745	0.799	1.487	0.776	0.773	0.964	0.845	0.793	0.926	0.92	0.84	0.759	1.004	0.766	1.101	0.934	0.878	1.067	1.335	1.019	0.622	0.983	1.089	0.694	1.161	1.036	1.015	0.858	1.055
LbrM_08_v4_42	523909	524466	LbrM2904_000125100.1:pep	ORTHOMCL354	term%3Dhypothetical	0.0123457	1	deletions	1.066	0.963	1.368	0.841	1.376	1.151	0.793	1.089	0.827	0.877	1.061	1.325	1.369	1.005	0.964	1.18	1.375	0.791	0.699	0.734	0.864	0.623	0.58	1.008	0.747	0.792	1.004	0.81	0.85	0.68	0.915	0.812	0.936	0.902	0.811	0.917	0.85	0.771	1.024	0.854	0.785
LbrM_10_v4_47	522696	5230641	LbrM2904_000159900.1:pep	ORTHOMCL76	term%3Dhypothetical	0.0123457	1	deletions	1.01	0.987	1.204	0.828	0.87	0.776	0.875	0.945	0.937	0.793	0.702	0.912	0.723	0.941	1.307	0.776	0.749	0.91	1.063	0.818	0.926	0.949	1.13	0.844	0.918	0.899	0.967	0.838	1.137	0.961	1.279	0.991	0.8	0.929	0.855	1.15	1.077	0.829	1.13	0.944	1.109
LbrM_20_v4_69	858148	858771	LbrM2904_000337900.1:pep	ORTHOMCL40	term%3DAmastin	0.0123457	1	deletions	0.806	0.717	1.001	0.846	0.759	0.722	0.802	0.769	0.757	0.789	0.719	0.642	0.725	0.84	0.696	0.608	0.793	0.792	0.754	0.594	0.63	0.692	0.817	0.732	0.822	0.696	0.799	0.648	0.72	0.598	0.472	0.827	0.753	0.841	0.821	0.616	0.795	0.593	0.949	0.918	0.679
LbrM_18_v4_54	397959	4000161	LbrM2904_000289200.1:pep	ORTHOMCL294	term%3Dmannosyltransferase-II%2C	0.0123457	1	deletions	0.842	0.905	0.637	0.582	0.601	0.788	0.884	0.484	0.908	0.925	0.58	0.715	0.793	0.833	1.173	0.744	1.129	0.902	1.902	1.175	1.072	0.585	1.128	0.563	0.693	0.432	1.227	1.18	0.88	1.068	0.581	1.114	0.876	1.115	0.931	0.539	0.841	0.878	0.689	0.941	0.546
LbrM_19_v4_52	671129	671491	LbrM2904_000314900.1:pep	ORTHOMCL5331	term%3DATG8/AUT7/APG8/PAZ2%2C	0.0123457	1	deletions	0.698	0.616	0.536	0.521	0.826	0.634	0.636	0.674	0.59	0.697	0.492	0.97	0.788	0.593	0.772	0.898	0.791	0.615	0.688	0.582	0.626	0.776	0.572	0.544	0.599	0.698	0.868	0.604	0.743	0.675	0.53	0.821	0.565	0.61	0.597	0.619	0.491	0.56	0.711	0.696	0.568
LbrM_10_v4_47	518163	518531	LbrM2904_000159600.1:pep	ORTHOMCL76	term%3Dhypothetical	0.0123457	1	deletions	0.823	0.73	0.779	0.682	0.648	0.713	0.711	0.66	0.625	0.914	0.582	0.702	0.745	0.756	1.217	0.577	0.628	0.701	0.876	0.665	0.767	0.604	0.84	0.759	0.774	0.599	0.752	0.644	0.904	0.726	0.834	0.679	0.515	0.661	0.564	0.998	0.841	0.641	0.976	0.715	0.948
LbrM_10_v4_47	204741	2064951	LbrM2904_000150400.1:pep	ORTHOMCL1	term%3DGP63%2C	0.0123457	1	deletions	1.802	1.82	1.912	1.737	1.72	1.658	1.732	1.657	1.752	2.017	2.004	2.123	1.468	1.726	2.028	1.85	1.667	1.852	1.72	2.071	2.01	1.265	1.912	1.322	1.09	1.199	1.88	1.772	1.937	1.516	0.89	1.387	2.239	1.93	1.244	0.065	2.474	1.96	1.934	2.089	0.716
LbrM_20_v4_69	289982	290935	LbrM2904_000322800.1:pep	ORTHOMCL164	term%3D2-nitropropane	0.0123457	1	deletions	0.645	0.609	0.528	0.569	0.601	0.566	0.614	0.666	0.547	0.502	0.591	0.462	0.556	0.7	0.517	0.538	0.601	0.65	0.565	0.47	0.446	0.802	0.525	0.596	0.716	0.632	0.515	0.486	0.614	0.73	0.555	0.744	0.657	0.606	0.632	0.497	0.663	0.664	0.426	0.584	0.526
LbrM_10_v4_47	171877	173970	LbrM2904_000149400.1:pep	ORTHOMCL6	term%3Dpteridine	0.0123457	1	deletions	0.544	0.589	0.744	0.568	0.486	0.504	0.547	0.544	0.59	0.565	0.531	0.526	0.489	0.528	0.676	0.458	0.459	0.603	0.594	0.665	0.555	0.604	0.608	0.534	0.602	0.5	0.564	0.419	0.62	0.662	0.556	0.509	0.515	0.608	0.855	0.629	0.572	0.584	0.728	0.544	0.93
LbrM_10_v4_47	248434	250302	LbrM2904_000152000.1:pep	ORTHOMCL1	term%3DGP63%2C	0.0123457	1	deletions	0.808	0.859	1.098	0.795	0.708	0.839	0.766	0.531	0.833	0.86	0.805	0.509	0.809	0.827	1.307	0.458	0.846	0.953	0.594	0.69	0.714	1.064	0.84	0.422	0.746	0.899	0.967	0.838	0.827	0.833	0.862	0.962	0.693	0.876	1.108	0.911	0.993	1.055	0.823	0.858	0.877
LbrM_28_v4_62	1151590	1153554	LbrM2904_000588300.1:pep	ORTHOMCL10	term%3Dheat-shock	0.0123457	1	deletions	0.911	0.81	0.845	0.572	0.721	0.512	0.737	0.768	0.712	0.659	0.514	0.751	0.835	0.904	0.553	0.673	0.601	0.821	0.69	0.711	0.74	0.723	0.751	0.662	0.671	0.665	0.67	0.342	0.665	0.596	0.53	0.697	0.678	0.606	0.705	0.549	0.625	0.59	0.833	0.65	0.733
LbrM_10_v4_47	166412	168505	LbrM2904_000149300.1:pep	ORTHOMCL6	term%3Dpteridine	0.0123457	1	deletions	0.528	0.577	0.567	0.519	0.506	0.525	0.529	0.518	0.642	0.511	0.497	0.526	0.489	0.599	0.811	0.577	0.447	0.515	0.5	0.588	0.476	0.575	0.55	0.562	0.66	0.566	0.403	0.709	0.465	0.598	0.64	0.509	0.586	0.536	0.68	0.586	0.539	0.603	0.651	0.515	0.698
LbrM_29_v4_61	458011	458445	LbrM2904_000604100.1:pep	ORTHOMCL2968	term%3Dtryparedoxin	0.0123457	1	deletions	0.527	0.669	0.82	0.649	0.44	0.633	0.554	0.583	0.647	0.586	0.718	0.638	0.504	0.607	0.829	0.507	0.48	0.607	0.617	0.671	0.652	0.563	0.749	0.782	0.567	0.696	0.81	0.772	0.847	0.702	0.619	0.736	0.61	0.741	0.721	0.558	0.548	0.593	0.739	0.884	0.655
LbrM_02_v4_37	418749	418994	LbrM2904_000044500.1:pep	ORTHOMCL3372	term%3Dhypothetical	0.0123457	1	deletions	0.705	0.734	0.607	0.769	0.613	0.783	0.697	0.701	0.745	0.696	0.799	0.948	1.048	0.764	0.483	0.811	0.713	0.74	0.459	0.904	0.708	0.85	1.19	0.818	1.083	0.631	0.783	0.892	0.983	0.875	0.928	1.269	0.8	0.973	1.047	0.859	0.878	0.653	0.491	1.239	0.839
LbrM_33_v4_65	730546	731964	LbrM2904_000757000.1:pep	ORTHOMCL15	term%3Dpeptidase	0.0123457	1	deletions	1.205	1.269	1.271	1.226	1.16	0.634	1.087	0.601	1.22	1.056	0.725	0.675	1.214	1.253	0.647	0.675	0.661	1.301	0.685	0.998	1.007	0.565	0.884	0.993	0.79	1.024	0.847	0.627	0.611	0.823	0.767	0.904	0.659	0.726	0.782	1.059	0.778	0.702	1.268	0.809	0.674
LbrM_04_v4_39	405660	406586	LbrM2904_000067000.1:pep	ORTHOMCL329	term%3Dacyltransferase-like	0.0123457	1	deletions	0.971	0.913	1.214	0.905	1.033	1.122	0.901	0.724	0.916	1.444	1.095	1.594	1.108	0.993	0.847	1.603	0.798	0.832	1.129	0.793	0.845	0.728	0.951	0.792	1.21	0.558	0.794	0.733	1.005	0.844	1.007	0.811	0.854	1.25	0.759	0.819	0.732	1.12	0.646	0.944	1.024
LbrM_33_v4_65	1453078	1456773	LbrM2904_000773700.1:pep	ORTHOMCL7	term%3DFlagellar	0.0123457	1	deletions	0.757	0.676	0.448	0.477	0.68	0.499	0.602	0.64	0.571	0.622	0.52	0.91	0.71	0.708	1.094	0.958	0.45	0.65	0.462	0.594	0.604	0.565	0.497	0.627	0.577	0.489	0.436	0.534	0.484	0.646	0.485	0.585	0.522	0.561	0.59	0.586	0.6	0.491	0.583	0.486	0.642
LbrM_10_v4_47	531750	532118	LbrM2904_000160500.1:pep	ORTHOMCL76	term%3Dhypothetical	0.0123457	1	deletions	0.761	0.73	0.85	0.795	0.83	0.755	0.729	0.699	0.711	0.645	0.548	0.79	0.809	0.785	0.947	0.756	0.628	0.8	0.563	0.665	0.635	0.632	0.869	0.506	0.66	0.699	0.779	0.773	0.956	0.875	0.834	0.623	0.515	0.75	0.505	0.694	0.841	0.735	0.766	0.601	0.805
LbrM_28_v4_62	1134922	1136886	LbrM2904_000587800.1:pep	ORTHOMCL10	term%3Dheat-shock	0.0123457	1	deletions	0.88	0.822	0.827	0.604	0.762	0.531	0.772	0.782	0.761	0.659	0.61	0.732	0.835	0.89	0.614	0.738	0.655	0.832	0.84	0.735	0.715	0.746	0.724	0.689	0.617	0.665	0.67	0.466	0.64	0.516	0.583	0.617	0.678	0.657	0.669	0.607	0.559	0.608	0.722	0.704	0.766
LbrM_19_v4_52	5016	5351	LbrM2904_000297600.1:pep	ORTHOMCL93	term%3DCore	0.0123457	1	deletions	0.76	0.515	0.678	0.756	1.298	1.022	0.778	1.011	0.64	0.563	0.712	1.076	0.919	0.579	0.64	0.96	1.555	0.527	0.704	0.784	0.678	0.696	0.314	0.625	0.599	0.857	0.842	0.509	0.637	0.777	0.451	0.493	0.788	0.749	0.719	0.658	0.796	0.896	0.674	0.529	0.706
LbrM_26_v4_59	125888	126208	LbrM2904_000505400.1:pep	ORTHOMCL3804	term%3DATPase	0.0123457	1	deletions	0.74	0.692	0.806	0.59	0.682	0.571	0.755	0.965	0.834	0.742	0.68	0.767	0.923	0.72	0.863	0.573	0.731	0.702	0.854	0.831	0.731	0.965	0.686	0.831	1.022	0.795	0.868	0.853	0.924	0.671	0.779	0.738	0.762	0.818	0.682	0.804	0.797	0.853	0.93	0.884	0.441
LbrM_18_v4_54	391303	395109	LbrM2904_000289000.1:pep	ORTHOMCL293	term%3DNrap	0.0123457	1	deletions	0.751	0.831	0.566	0.466	0.427	0.69	0.693	0.409	0.693	0.769	0.48	0.63	0.664	0.792	1.108	0.665	0.83	0.807	1.492	1.004	0.995	0.501	0.991	0.509	0.48	0.463	0.946	1.025	0.725	0.967	0.476	0.928	0.781	0.997	0.748	0.539	0.724	0.732	0.624	0.764	0.563
LbrM_20_v4_69	652289	652654	LbrM2904_000332600.1:pep	ORTHOMCL162	term%3Dhypothetical	0.0123457	1	deletions	0.596	0.657	0.309	0.748	0.527	0.702	0.648	0.549	0.789	0.685	0.703	0.602	0.628	0.728	0.404	0.561	0.625	0.708	0.597	0.792	0.709	0.747	0.671	0.596	0.636	0.569	0.593	0.68	0.614	0.628	0.555	0.744	0.715	0.656	0.596	0.616	0.596	0.593	0.426	0.557	0.56
LbrM_09_v4_44	65631	660051	LbrM2904_000127300.1:pep	ORTHOMCL21	term%3DAutophagy	0.0123457	1	deletions	0.737	0.669	0.89	0.588	0.695	0.688	0.523	0.697	0.494	0.701	0.583	0.872	0.843	0.775	0.801	0.867	0.632	0.684	0.709	1.651	1.7	1.119	1.048	0.726	1.17	1.131	0.755	1.105	1.114	1.013	1.016	1.309	0.977	0.864	1.039	1.229	1.107	1.094	1.051	1.03	0.948
LbrM_28_v4_62	1148256	1150220	LbrM2904_000588200.1:pep	ORTHOMCL10	term%3Dheat-shock	0.0123457	1	deletions	0.848	0.798	0.81	0.604	0.762	0.492	0.84	0.755	0.729	0.737	0.61	0.714	0.905	0.918	0.66	0.738	0.655	0.864	0.72	0.711	0.663	0.7	0.779	0.689	0.617	0.713	0.618	0.404	0.742	0.556	0.609	0.67	0.678	0.556	0.669	0.588	0.575	0.608	0.703	0.731	0.716
LbrM_28_v4_62	1138255	1140219	LbrM2904_000587900.1:pep	ORTHOMCL10	term%3Dheat-shock	0.0123457	1	deletions	0.864	0.846	0.845	0.572	0.762	0.531	0.772	0.715	0.745	0.698	0.61	0.77	0.835	0.918	0.614	0.738	0.683	0.821	0.69	0.613	0.689	0.655	0.724	0.689	0.617	0.736	0.747	0.404	0.691	0.576	0.636	0.67	0.734	0.64	0.633	0.627	0.608	0.608	0.796	0.758	0.766
LbrM_18_v4_54	283158	284333	LbrM2904_000286200.1:pep	ORTHOMCL38	term%3Dphosphatidic	0.0123457	1	deletions	0.932	0.844	0.354	0.848	0.766	0.631	0.884	0.682	0.891	0.899	0.746	0.477	0.728	0.725	0.478	0.607	0.784	0.833	0.556	0.587	0.536	0.696	0.715	0.67	0.96	0.525	0.844	0.839	0.751	0.967	0.687	0.61	0.572	0.625	0.657	0.509	0.572	0.604	0.39	0.546	0.734
LbrM_01_v4_35	268908	269345	LbrM2904_000035800.1:pep	ORTHOMCL1033	term%3Dhistone	0.0123457	1	deletions	1.265	1.04	0.447	1.058	1.274	1.253	1.246	1.03	1.018	0.941	0.854	1.196	1.324	1.086	0.788	1.059	1.576	1.164	1.167	0.832	0.949	0.836	1.122	0.967	0.894	1.206	0.796	0.661	0.974	1.018	0.926	1.018	0.978	1.066	0.97	1.056	1.125	1.139	0.453	1.327	0.943
[truncated: 37 more columns]

[truncated: 12 more sheets: Supp Table 11, Supp Table 12, Supp Table 13, Supp Table 14, Supp Table 15, Suppl Table 16, Supp Table 17, Supp Table 18, Supp Table 19, Supp Table 20, Supp Table 21, Supp Table 22]
