# Supplementary material for: Evolutionary genomics of Leishmania braziliensis across the neotropical realm
Source: Commun Biol. 2024 Nov 28;7:1587. doi: 10.1038/s42003-024-07278-z (PMC11605123; doi:10.1038/s42003-024-07278-z)
Supplement: Supplementary file 4 — Supplementary Data 2 [file 42003_2024_7278_MOESM4_ESM.xlsx]

## Sheet: Figure 1a
Number of Fragments	Total Callable Regions (Mb)
34396	28966646
19545	30055379
47458	29320175
19021	30081064
17020	30104055
21873	3007467
163202	29226962
24163	29841488
16252	29954437
16588	30149885
22528	30040919
18160	30134322
14490	30222319
17070	30211182
14532	29932374
15856	29953303
13204	30232526
17791	30143079
51217	29909695
15361	30213905
18568	29867418
15285	2994355
13400	3000818
18307	29915169
15479	29962055
14726	30133795
15452	29925058
21609	29854192
17130	29852702
15712	29903688
13875	29972661
15627	29911697
15746	29966132
14829	29905758
14571	29899751
19994	29889545
22834	29805156
16410	29932615
17296	30090949
14794	29887277
13860	29959077
22264	298474
20370	29785562
14347	29990038
22791	29837506
18658	30109417
16130	30168117
15068	30187945
17385	29969437
20690	30093212
14764	30211774
15766	30180284
21496	29900035
14969	30193791
28802	30108079
423701	27826404
21087	30200459
15407	30157169
16264	30161516
17825	29909155
19913	2985467
16473	29929165
17224	29896656
18607	29889476
24262	29822087
19988	29886406
19248	29888986
15018	29997179
16291	30193594
14953	30228111
18148	30004642
12475	30256033
15039	30231357
20824	30027911
14547	30206775
15949	30174367
16828	30162791
12042	30363491
15738	30182085
17060	30142318
15133	30205509
15302	30237355
22993	29760801
17805	29885645
23932	29805696
17447	29890697
17799	29832363
17782	29820527
19056	2983441
19019	29810642
19472	29838837
19351	29830355
22503	29800186
20834	29830685
23167	29780544
18243	29834155
21429	29844851
18909	29813027
20941	29810835
20975	29886056
21427	29906422
21518	29871168
21023	29865367
19849	29898533
21165	29891291
18739	29918087
15337	30136835
20395	29825055
20065	29904213
18469	29873144
21603	29842219
19860	29808389
19441	29880737
14937	30168263
20454	29949354
15125	30133666
15067	30119238
15992	30127928
19199	29892407
17376	2994081
15119	30160637
15228	29981038
19649	29900821
18007	29923479
17794	29896061
17903	29902768
17132	2990745
16063	29916428
22225	29396595
17034	29908761
22411	29798711
17511	29942974
17987	29895513
18382	29882066
18730	29893651
22133	29864524
16015	30121204
20163	29874518
21228	29859956
16079	30023407
14548	30001401
18208	29943239
52802	28905695
15143	30217904
26366	29425443
13123	3021734
14013	30222483
14667	3020946
14443	30211828
19483	30061299
17112	30169358
28457	30024967
13996	30230421
18313	30136505
15627	3014057
51422	29586928
25374	28979518
69485	28123016
30291	28685162
62582	27722519
35188	28750655
17395	30156024
12997	30248145
17448	30110861
19505	3010446
14475	30217014
33260	29933919
14280	29990362
14740	30221393
20607	30085736
14399	30241227
13391	30233825
11236	30311967
16450	30164022
15950	30171514
15998	30160098
14164	30239162
21191	30091193
15799	30122615
18793	30074816
16156	30149544
17739	30152125
18825	29829416
15256	30197814
23186	29845891
25635	29780834
24494	29833373
22420	29898012
23415	29835322
19432	29919901
15337	29989616
24472	29875254
18822	29972245
25484	29770682
22007	29816364
18186	29914738
21536	298528
14577	29964693
14966	29940009
16687	29910367
17811	29939778
16431	2992001
17646	29768591
15854	29929112
16884	29891565
15846	30046808
15833	29937883
16854	29924634
16489	29921121
15656	29939282
14823	29968719
15343	29907394
19446	29426953
14433	30257584
41361	28923498
16423	30194062
22189	29906336
20058	30156237
17739	3007702
19914	30119523
14873	30157974
17498	29838489
16607	30115049
16293	30111086
19881	30114593
15497	30156425
17590	30115675
15812	30142403
16114	3014501
19480	30084245
19611	30091562
24963	30030768
26675	29959464
18335	30135233
19417	30113048
26773	300187
18390	30123737
21873	30080059
21972	30095347
23208	30102709
21731	300762
16173	29978177
19494	30077052
13079	30258996
16566	30179336
13854	30233448
14838	30223235
16498	30237563
15816	30099562
20024	30014246
15545	30150618
29060	30208534
33778	2877056
49016	1071116
65870	10219305
51396	107627
634915	23658997

## Sheet: Figure 1b
Nhomo	Nhetero	AnalysesCode	Species
289896	21791	216_34	L. lainsoni
15639	15694	268A1	L. braziliensis L1
100001	724	275A1	L. panamensis
15931	14389	276A1	L. braziliensis L1
14597	16325	283A1	L. braziliensis L1
14595	16334	3549	L. braziliensis L1
25491	138	AASA1	L. braziliensis L4
25521	88	AASRA1	L. braziliensis L4
8539	14735	AFMA1	L. braziliensis L1
8425	15124	AFSA1	L. braziliensis L1
14131	15723	AUR	L. braziliensis L1
8429	15124	BMSSA1	L. braziliensis L1
6908	18812	CBG_15	L. braziliensis L1
16690	10903	CEN002A1	L. braziliensis L1
15859	13013	CEN007A1	L. braziliensis L1
8424	15131	CFO2A1	L. braziliensis L1
8486	15006	CFOA1	L. braziliensis L1
7554	13719	CJO45A1	L. braziliensis L1
8915	14431	CPqAM_191A1	L. braziliensis L1
16928	13921	CUM138A1	L. braziliensis L1
17731	12662	CUM152A1	L. braziliensis L1
17728	12667	CUM153A1	L. braziliensis L1
17845	12366	CUM180A1	L. braziliensis L1
18052	12109	CUM181A1	L. braziliensis L1
17618	12864	CUM24B2	L. braziliensis L1
17474	13165	CUM29A1	L. braziliensis L1
17683	12884	CUM363A1	L. braziliensis L1
17921	12661	CUM41A1	L. braziliensis L1
18046	12103	CUM42A1	L. braziliensis L1
17708	12712	CUM43A1	L. braziliensis L1
18196	11743	CUM49-CH55A1	L. braziliensis L1
18023	12255	CUM505A1	L. braziliensis L1
17897	12337	CUM52A1	L. braziliensis L1
55775	4406	CUM555A1	L. braziliensis L3
17690	13032	CUM623A1	L. braziliensis L1
18196	11713	CUM637A1	L. braziliensis L1
18058	12093	CUM639A1	L. braziliensis L1
17461	12895	CUM65B2	L. braziliensis L1
55772	4406	CUM663A1	L. braziliensis L3
17691	13034	CUM700A1	L. braziliensis L1
17501	13166	CUM704A1	L. braziliensis L1
18048	12107	CUM97A1	L. braziliensis L1
25609	128	D8A1	L. peruviana
8420	15136	DLSFA1	L. braziliensis L1
8485	15006	EMAA1	L. braziliensis L1
13043	11521	EMM	L. braziliensis L1
25506	114	EPGA1	L. braziliensis L4
14827	14642	EPMCF	L. braziliensis L1
8424	15130	ESP2A1	L. braziliensis L1
8422	15092	FGSA1	L. braziliensis L1
8422	15125	FSAA1	L. braziliensis L1
7554	13763	FTO39A1	L. braziliensis L1
7493	13869	GEO40A1	L. braziliensis L1
8412	15151	GFSA1	L. braziliensis L1
11668	14895	GJO45A1	L. braziliensis L1
26018	107	HB22A1	L. peruviana
26011	112	HB31A1	L. peruviana
25939	241	HB44A1	L. peruviana
26003	135	HB55A1	L. peruviana
25913	282	HB56A1	L. peruviana
25987	135	HB67A1	L. peruviana
26005	71	HB83A1	L. peruviana
25936	245	HB86A1	L. peruviana
25500	131	HBOA1	L. braziliensis L4
9837	12635	HC_JS	L. braziliensis L1
9944	12494	HG_04	L. braziliensis L1
26014	113	HR78A1	L. peruviana
8547	14759	IAGBA1	L. braziliensis L1
9200	13663	ICAA1	L. braziliensis L1
17070	13607	IM3713A1	L. braziliensis L1
8430	15126	JABA1	L. braziliensis L1
8606	14718	JBSA1	L. braziliensis L1
9294	13483	JCR_SABAUDIA_2015A1	L. braziliensis L1
8489	15002	JFMA1	L. braziliensis L1
8493	14992	JLRP2A1	L. braziliensis L1
8488	15001	JLRPA1	L. braziliensis L1
8425	15129	JMAA1	L. braziliensis L1
10223	10907	JOLIVAL	L. braziliensis L1
17956	12026	L-3CH29BA1	L. braziliensis L1
25667	41	LC1015A1	L. peruviana
25657	48	LC106cl6A1	L. peruviana
17912	12880	LC1409A1	L. braziliensis L1
17910	12876	LC1412A1	L. braziliensis L1
17816	12685	LC1565A1	L. braziliensis L1
17407	13392	LC1568A1	L. braziliensis L1
16941	14244	LC1569A1	L. braziliensis L1
17412	13223	LC1578A1	L. braziliensis L1
17897	12393	LC1580A1	L. braziliensis L1
16967	14457	LC1586A1	L. braziliensis L1
17625	13044	LC2041A1	L. braziliensis L1
17153	13968	LC2043A1	L. braziliensis L1
18660	10818	LC2123A1	L. braziliensis L1
17579	13087	LC2125A1	L. braziliensis L1
17809	12765	LC2141A1	L. braziliensis L1
18084	12004	LC2143A1	L. braziliensis L1
17646	13232	LC2147A1	L. braziliensis L1
17916	12337	LC2176A1	L. braziliensis L1
17627	13016	LC2177A1	L. braziliensis L1
17666	13088	LC2284A1	L. braziliensis L1
17842	12801	LC2289A1	L. braziliensis L1
16324	15568	LC2319B2	L. braziliensis L1
17822	12567	LC2320A1	L. braziliensis L1
17073	14225	LC2321A1	L. braziliensis L1
17714	12763	LC2353A1	L. braziliensis L1
17880	12735	LC2367A1	L. braziliensis L1
17822	12845	LC2368A1	L. braziliensis L1
17845	12572	LC2398A1	L. braziliensis L1
17153	13968	LC2421A1	L. braziliensis L1
26018	98	LC2434A1	L. peruviana
16840	14553	LC2452A1	L. braziliensis L1
17857	97105	LC2484A1	Hybrid
17916	12869	LC2551A1	L. braziliensis L1
25056	968	LC26cl6A1	L. peruviana
24673	1809	LC272A1	L. peruviana
17839	12960	LC2873A1	L. braziliensis L1
24952	1192	LC436A1	L. peruviana
24928	1296	LC443A1	L. peruviana
25217	611	LC468A1	L. peruviana
26018	87	LC900A1	L. peruviana
25664	51	LCA04A1	L. peruviana
25664	50	LCA08A1	L. peruviana
25664	53	LCA09A1	L. peruviana
25662	55	LH2161A1	L. peruviana
16758	14349	LH2206A1	L. braziliensis L1
25607	87	LH2355A1	L. peruviana
25663	55	LH2439A1	L. peruviana
25666	51	LH249A1	L. peruviana
25643	46	LH696A1	L. peruviana
25509	77	LH741A1	L. peruviana
17763	13259	LH825B2	L. braziliensis L1
25190	902	LH827A1	L. peruviana
25671	46	LH925A1	L. peruviana
25527	69	LISA1	L. braziliensis L4
25525	84	LMASA1	L. braziliensis L4
8411	15152	LOT	L. braziliensis L1
209428	577	LSC346A1	L. naiffi
9417	13202	LSC358_2A1	L. braziliensis L1
9382	13264	LSC392A1	L. braziliensis L1
9435	13108	LSC582A1	L. braziliensis L1
9437	13106	LSC684A1	L. braziliensis L1
10607	9774	LTCP13396	L. braziliensis L1
10899	10021	LTCP13490	L. braziliensis L1
10198	11063	LTCP14182A1	L. braziliensis L1
11295	9216	LTCP14207A1	L. braziliensis L1
11053	9696	LTCP_9291A1	L. braziliensis L1
25664	49	La36A1	L. peruviana
100724	180	Lguyanensis_ERR205773	L. panamensis
104424	2877	Lguyanensis_SRR1662195	Hybrid
291423	4863	Llainsoni_M6426A1	L. lainsoni
198664	19034	Lnaiffi_ERR205764	L. naiffi
205852	5580	Lnaiffi_M5210A1	L. naiffi
209311	7732	Lnaiffi_SRR1657911	L. naiffi
100209	592	Lpanamensis_REST417A1	L. panamensis
100573	237	Lpanamensis_SRR1552486	L. panamensis
100339	388	Lpanamensis_SRR1662198	L. panamensis
101328	965	Lshawi_SRR1657909	L. shawi
13278	11018	M2903A1	L. braziliensis L1
165	7220	M2904A1	L. braziliensis L1
8488	15006	MFGA1	L. braziliensis L1
8436	15092	MFXA1	L. braziliensis L1
8412	15149	MJAA_IIA1	L. braziliensis L1
8412	15149	MJFVA1	L. braziliensis L1
8470	14917	MJSA1	L. braziliensis L1
8605	14698	MLMA1	L. braziliensis L1
25512	100	MVRGRA1	L. braziliensis L4
9296	13481	NCA1	L. braziliensis L1
13929	15274	NDV	L. braziliensis L1
8908	14440	NECTOMYSA1	L. braziliensis L1
10705	10548	NMT_LTCP14563_PA1	L. braziliensis L1
11081	9967	NMT_LTCP14566_PA1	L. braziliensis L1
10346	10797	NMT_LTCP16011_PA1	L. braziliensis L1
10718	10674	NMT_LTCP_14447_PA1	L. braziliensis L1
11688	8869	NMT_LTCP_14616_PA1	L. braziliensis L1
11087	9715	NMT_LTCP_14621_PA1	L. braziliensis L1
10805	10354	NMT_LTCP_14627_PA1	L. braziliensis L1
16894	14458	NMT_RBO005	L. braziliensis L1
16831	14472	NMT_RBO037	L. braziliensis L1
17104	14124	NMT_RBO040	L. braziliensis L1
8548	14721	OGMA1	L. braziliensis L1
104637	2597	OLO1A1	Hybrid
9270	13485	OPSA1	L. braziliensis L1
17274	13727	PER002A1	L. braziliensis L1
17266	14019	PER005A1	L. braziliensis L1
18143	12023	PER006A1	L. braziliensis L1
18152	11890	PER010A1	L. braziliensis L1
18191	11849	PER012A1	L. braziliensis L1
16980	14244	PER014A1	L. braziliensis L1
17501	13573	PER016A1	L. braziliensis L1
16734	15010	PER065A1	L. braziliensis L1
18108	12131	PER067A1	L. braziliensis L1
17142	13749	PER069A1	L. braziliensis L1
18047	12844	PER086A1	L. braziliensis L1
17934	12872	PER094A1	L. braziliensis L1
16738	14582	PER096A1	L. braziliensis L1
16944	14474	PER104A1	L. braziliensis L1
16941	14357	PER122A1	L. braziliensis L1
16854	14509	PER130A1	L. braziliensis L1
17326	14098	PER136A1	L. braziliensis L1
16822	14569	PER157A1	L. braziliensis L1
55992	3887	PER163A1	L. braziliensis L3
18009	13054	PER164A1	L. braziliensis L1
14138	60812	PER182A1	Hybrid
6580	24320	PER186A1	Hybrid
17352	13673	PER201A1	L. braziliensis L1
16946	14332	PER207A1	L. braziliensis L1
16733	14597	PER212A1	L. braziliensis L1
17601	13560	PER215A1	L. braziliensis L1
16727	14718	PER260A1	L. braziliensis L1
6796	15404	RCAA1	L. braziliensis L1
10805	10355	RGJ	L. braziliensis L1
25505	117	RJL	L. braziliensis L4
8539	14736	RJS	L. braziliensis L1
14826	15325	RO313A1	L. braziliensis L1
15404	15689	RO377	L. braziliensis L1
15170	16131	RO384A1	L. braziliensis L1
55296	4716	RO387A1	L. braziliensis L3
15009	14861	RO390A1	L. braziliensis L1
15764	14991	RO393A1	L. braziliensis L1
15041	15586	RO395	L. braziliensis L1
15944	15314	RO412A1	L. braziliensis L1
15508	15947	RO414	L. braziliensis L1
15255	15744	RO475A1	L. braziliensis L1
15002	15723	RO476A1	L. braziliensis L1
8589	14519	RRSA1	L. braziliensis L1
25509	113	RVEFSA1	L. braziliensis L4
16210	15293	Rond162	L. braziliensis L1
15623	15425	Rond279	L. braziliensis L1
15670	14984	Rond281	L. braziliensis L1
15947	15402	Rond291	L. braziliensis L1
14670	14768	Rond297	L. braziliensis L1
14408	16312	Rond299	L. braziliensis L1
13972	15899	Rond303	L. braziliensis L1
15826	15360	Rond304	L. braziliensis L1
12733	10130	Rond310	L. braziliensis L1
13045	14054	S89A1	L. braziliensis L1
8507	14900	SCSA1	L. braziliensis L1
8419	15139	SDSA1	L. braziliensis L1
8424	15131	SMS2A1	L. braziliensis L1
8464	14951	SNLFA1	L. braziliensis L1
7545	13798	TLO46A1	L. braziliensis L1
12906	13161	VSO44A1	L. braziliensis L1
7544	13769	VTO24A1	L. braziliensis L1
22184	83081	Venez_PM_H32	Hybrid
20464	86741	Venez_RA	Hybrid

## Sheet: Figure 2b-c
Isolate	PC1	PC2	PC3
268A1	-43.5688	-47.2243	2.99969
276A1	-34.9167	-42.4281	0.819931
283A1	-28.971	-39.8493	-1.14619
3549	-29.0021	-39.8554	-1.16438
AASA1	59.1407	7.59543	-248.424
AASRA1	59.1459	7.59787	-248.525
AFMA1	134.477	19.6025	28.9418
AFSA1	133.51	19.2743	28.9614
AUR	-17.8189	-33.0724	-4.04434
BMSSA1	133.561	19.2998	28.9805
CBG_15	112.051	13.3932	17.8283
CEN002A1	-14.704	-31.6307	-4.12638
CEN007A1	-20.6429	-34.621	-2.37032
CFO2A1	133.521	19.2642	28.9616
CFOA1	133.447	19.2227	29.0254
CJO45A1	104.703	13.1731	6.1765
CPqAM_191A1	118.281	15.8116	19.7456
CUM138A1	-57.3414	-55.186	7.58902
CUM152A1	-62.0146	-58.0141	8.23029
CUM153A1	-61.9923	-58.0329	8.2401
CUM180A1	-63.9968	-61.3803	8.96023
CUM181A1	-64.4471	-61.7359	9.09393
CUM24B2	-60.7712	-57.308	8.39952
CUM29A1	-60.3743	-57.4405	8.09684
CUM363A1	-61.1131	-57.8432	8.23941
CUM41A1	-61.7371	-57.6251	8.60838
CUM42A1	-64.4406	-61.692	9.11108
CUM43A1	-61.7392	-58.5332	8.82913
CUM49-CH55A1	-64.3438	-61.6755	9.09819
CUM505A1	-61.7894	-57.6023	8.42269
CUM52A1	-61.1819	-56.4821	8.40622
CUM623A1	-61.4533	-57.6473	8.55619
CUM637A1	-64.3769	-61.633	9.04092
CUM639A1	-64.4249	-61.7182	9.09454
CUM65B2	-56.0877	-54.739	7.12218
CUM700A1	-61.4858	-57.6474	8.55132
CUM704A1	-61.0364	-56.7954	8.34902
CUM97A1	-64.4425	-61.7044	9.09291
D8A1	-103.941	147.726	5.83554
DLSFA1	133.5	19.2778	28.9647
EMAA1	133.438	19.2171	29.0134
EMM	27.2944	-10.2693	-20.9865
EPGA1	59.1567	7.60881	-248.525
EPMCF	-17.3721	-33.3474	-3.47374
ESP2A1	133.506	19.266	28.9504
FGSA1	133.36	19.2309	28.8832
FSAA1	133.483	19.2501	28.9617
FTO39A1	104.677	13.1529	6.1774
GEO40A1	104.343	12.9732	6.14631
GFSA1	133.511	19.2543	28.9646
GJO45A1	44.4231	-9.16097	3.66206
HB22A1	-102.934	145.131	5.77339
HB31A1	-102.931	145.109	5.77622
HB44A1	-102.791	144.738	5.73301
HB55A1	-102.915	145.087	5.77236
HB56A1	-102.829	144.879	5.7569
HB67A1	-102.87	144.971	5.75598
HB83A1	-102.753	144.645	5.71696
HB86A1	-102.69	144.524	5.72002
HBOA1	59.1474	7.60276	-248.528
HC_JS	114.434	14.4277	17.1461
HG_04	113.784	14.2002	17.4881
HR78A1	-102.92	145.126	5.77539
IAGBA1	133.285	19.2018	28.8975
ICAA1	118.588	15.8093	17.9308
IM3713A1	-46.6085	-48.4908	3.90824
JABA1	133.562	19.2993	28.9772
JBSA1	133.947	19.4534	28.9935
JCR_SABAUDIA_2015A1	118.734	15.8348	17.9194
JFMA1	133.443	19.2264	29.028
JLRP2A1	133.477	19.2295	29.0243
JLRPA1	133.428	19.2131	29.0139
JMAA1	133.541	19.2665	28.9752
JOLIVAL	129.167	18.4337	23.2591
L-3CH29BA1	-61.0184	-57.5415	8.57969
La36A1	-104.163	148.403	5.88114
LC1015A1	-104.07	148.252	5.85943
LC106cl6A1	-104.114	148.279	5.85455
LC1409A1	-61.4904	-46.4753	7.67238
LC1412A1	-61.5127	-46.4749	7.67446
LC1565A1	-61.6754	-59.3027	8.59486
LC1568A1	-60.9142	-57.3069	8.34182
LC1569A1	-60.4472	-56.686	7.83261
LC1578A1	-61.2734	-59.1689	8.44721
LC1580A1	-60.991	-58.2859	8.49205
LC1586A1	-60.24	-55.6721	7.83235
LC2041A1	-61.8969	-58.8124	8.53093
LC2043A1	-61.4954	-58.2207	8.52434
LC2123A1	-62.2129	-59.2963	8.53977
LC2125A1	-61.8043	-58.4057	8.66156
LC2141A1	-62.0566	-59.8421	8.22499
LC2143A1	-61.7753	-58.5843	8.72194
LC2147A1	-61.6286	-59.1322	9.03194
LC2176A1	-61.7024	-59.3264	8.59415
LC2177A1	-61.747	-59.6274	8.56949
LC2284A1	-61.8059	-59.4651	8.79931
LC2289A1	-62.4701	-59.4694	8.552
LC2319B2	-59.0326	-54.8831	7.56353
LC2320A1	-61.8912	-59.5986	8.51554
LC2321A1	-59.4952	-54.9173	7.84863
LC2353A1	-61.7735	-59.1248	8.55668
LC2367A1	-62.4201	-59.5362	8.6117
LC2368A1	-62.4167	-59.5098	8.63142
LC2398A1	-61.7326	-59.9637	8.7903
LC2421A1	-61.4893	-58.2359	8.52056
LC2434A1	-102.932	145.136	5.78189
LC2452A1	-59.3313	-54.5381	7.61918
LC2551A1	-61.4838	-46.4693	7.67008
LC26cl6A1	-100.412	138.228	5.41404
LC272A1	-100.374	138.027	5.4324
LC2873A1	-60.684	-45.4366	7.15006
LC436A1	-100.552	138.635	5.43832
LC443A1	-100.348	138.038	5.41577
LC468A1	-99.9642	136.986	5.42004
LC900A1	-102.915	145.09	5.77861
LCA04A1	-104.172	148.405	5.86595
LCA08A1	-104.167	148.394	5.88091
LCA09A1	-104.162	148.397	5.87165
LH2161A1	-104.149	148.405	5.88547
LH2206A1	-57.3324	-50.5518	6.86566
LH2355A1	-96.4067	127.565	4.63161
LH2439A1	-104.167	148.395	5.87954
LH249A1	-104.167	148.39	5.86576
LH696A1	-103.987	147.856	5.84342
LH741A1	-101.743	142.286	5.49076
LH825B2	-60.2511	-45.9874	7.36532
LH827A1	-97.0007	129.062	4.72909
LH925A1	-104.046	148.194	5.85752
LISA1	59.1539	7.59721	-248.552
LMASA1	59.1575	7.59157	-248.563
LOT	133.507	19.2656	28.9622
LSC358_2A1	119.47	16.0292	18.1734
LSC392A1	118.898	15.8707	17.8668
LSC582A1	119.146	15.9402	17.8288
LSC684A1	119.141	15.9354	17.828
LTCP_9291A1	127.03	18.1676	22.5873
LTCP13396	125.48	18.2424	19.765
LTCP13490	123.777	17.1363	22.2249
LTCP14182A1	124.732	17.3174	21.2061
LTCP14207A1	125.953	17.9631	22.6801
M2903A1	27.196	-10.1925	-21.1452
M2904A1	86.5078	11.7469	-14.3574
MFGA1	133.438	19.2197	29.0219
MFXA1	133.672	19.3697	28.8883
MJAA_IIA1	133.521	19.2559	28.9603
MJFVA1	133.49	19.2554	28.9746
MJSA1	133.392	19.2797	28.8536
MLMA1	133.894	19.4694	28.9564
MVRGRA1	59.1534	7.60934	-248.575
NCA1	119.017	16.0303	18.1157
NDV	-10.0563	-29.7367	-4.7783
NECTOMYSA1	118.278	15.8367	19.7358
NMT_LTCP_14447_PA1	123.834	17.364	21.7589
NMT_LTCP_14616_PA1	123.657	16.9101	21.9367
NMT_LTCP_14621_PA1	124.456	17.1651	22.0515
NMT_LTCP_14627_PA1	124.955	17.5872	21.6222
NMT_LTCP14563_PA1	121.886	16.4707	21.035
NMT_LTCP14566_PA1	122.478	16.4813	22.4498
NMT_LTCP16011_PA1	124.403	17.1611	21.1415
NMT_RBO005	-58.8156	-54.9003	7.43629
NMT_RBO037	-56.5513	-53.6993	6.41695
NMT_RBO040	-57.143	-54.039	6.68748
OGMA1	134.497	19.6031	28.9439
OPSA1	119.066	15.9549	17.9738
PER002A1	-58.8693	-54.3114	7.39077
PER005A1	-59.4422	-45.3153	6.93079
PER006A1	-59.263	-43.2352	6.90049
PER010A1	-59.3458	-54.099	7.47366
PER012A1	-59.4008	-54.3067	7.54235
PER014A1	-59.8506	-56.0354	7.82132
PER016A1	-60.2965	-45.7584	7.15289
PER065A1	-58.9832	-54.0172	7.46727
PER067A1	-59.28	-53.9226	7.60121
PER069A1	-59.3231	-54.0733	7.34285
PER086A1	-60.8559	-46.039	7.61333
PER094A1	-60.3138	-46.1057	7.18547
PER096A1	-58.2754	-54.0387	7.33814
PER104A1	-58.4985	-55.6452	7.43898
PER122A1	-58.5519	-54.4985	7.96944
PER130A1	-58.9361	-53.8687	7.50427
PER136A1	-59.9242	-45.787	7.38665
PER157A1	-59.1356	-54.1236	7.69564
PER164A1	-61.367	-44.8958	7.32403
PER201A1	-57.9696	-41.1486	6.11828
PER207A1	-58.2115	-55.6488	7.7383
PER212A1	-57.9628	-55.2833	7.36637
PER215A1	-60.5357	-46.3331	7.38507
PER260A1	-58.511	-54.4243	7.40271
RCAA1	103.702	13.7176	5.74013
RGJ	124.945	17.6023	21.6123
RJL	59.1524	7.60314	-248.538
RJS	134.443	19.6207	28.9426
RO313A1	-23.6799	-36.6357	-2.52574
RO377	-37.104	-43.5043	1.38344
RO384A1	-37.9652	-44.86	1.22585
RO390A1	-24.9252	-37.7552	-1.87532
RO393A1	-37.9213	-44.8734	1.09162
RO395	-30.7453	-40.1866	-0.910946
RO412A1	-42.2583	-46.4047	3.09238
RO414	-41.6426	-45.9191	2.25854
RO475A1	-33.5517	-41.9127	0.166845
RO476A1	-28.9815	-39.387	-1.28979
Rond162	-50.0924	-51.2069	5.2472
Rond279	-38.5179	-44.2361	1.9588
Rond281	-36.7292	-43.3987	0.898085
Rond291	-47.4537	-49.5231	4.47049
Rond297	-18.1451	-33.7406	-3.34085
Rond299	-25.5474	-37.6919	-1.83864
Rond303	-20.8282	-35.3148	-3.18687
Rond304	-38.6071	-45.1726	1.80388
Rond310	32.8418	-6.29053	-23.7485
RRSA1	134.344	19.6217	28.8221
RVEFSA1	59.1448	7.60884	-248.547
S89A1	5.51905	-21.2736	-11.9477
SCSA1	133.407	19.249	28.9981
SDSA1	133.513	19.2624	28.9586
SMS2A1	133.534	19.278	28.9874
SNLFA1	133.421	19.2707	28.8758
TLO46A1	104.732	13.1463	6.18826
VSO44A1	36.9442	-11.9901	1.47559
VTO24A1	104.691	13.1627	6.1834
VTO24A1 104,690513398154 13,1627141933697 6,18340338063941 72,1224224851529

## Sheet: Figure 2d-f
panel d				panel e				panel f
K=2				K=3				K=4
Isolate	V1	V2		V1	V2	V3		V1	V2	V3	V4
268A1	0.039169	0.960831		0.021295	1e-05	0.978695		0.024017	1e-05	0.975963	1e-05
276A1	0.080889	0.919111		0.059817	1e-05	0.940173		0.061436	1e-05	0.938544	1e-05
283A1	0.107775	0.892225		0.084896	1e-05	0.915094		0.085342	1e-05	0.914638	1e-05
3549	0.107605	0.892395		0.084745	1e-05	0.915245		0.085169	1e-05	0.914811	1e-05
AASA1	0.281219	0.718781		0.99998	1e-05	1e-05		1e-05	1.5e-05	1e-05	0.999965
AASRA1	0.281181	0.718819		0.99998	1e-05	1e-05		1e-05	1.4e-05	1e-05	0.999966
AFMA1	0.99999	1e-05		0.99998	1e-05	1e-05		0.99997	1e-05	1e-05	1e-05
AFSA1	0.99999	1e-05		0.99998	1e-05	1e-05		0.99997	1e-05	1e-05	1e-05
AUR	0.171001	0.828999		0.147482	1e-05	0.852508		0.141215	1e-05	0.85524	0.003535
BMSSA1	0.99999	1e-05		0.99998	1e-05	1e-05		0.99997	1e-05	1e-05	1e-05
CBG_15	0.99999	1e-05		0.99998	1e-05	1e-05		0.99997	1e-05	1e-05	1e-05
CEN002A1	0.189909	0.810091		0.163396	1e-05	0.836594		0.160754	1e-05	0.839226	1e-05
CEN007A1	0.16272	0.83728		0.137287	1e-05	0.862703		0.135727	1e-05	0.864253	1e-05
CFO2A1	0.99999	1e-05		0.99998	1e-05	1e-05		0.99997	1e-05	1e-05	1e-05
CFOA1	0.99999	1e-05		0.99998	1e-05	1e-05		0.99997	1e-05	1e-05	1e-05
CJO45A1	0.929176	0.070824		0.946546	1e-05	0.053444		0.917958	1e-05	0.082022	1e-05
CPqAM_191A1	0.973227	0.026773		0.992379	1e-05	0.007611		0.967047	1e-05	0.032933	1e-05
CUM138A1	0.008557	0.991443		1e-05	1e-05	0.99998		1e-05	1e-05	0.99997	1e-05
CUM152A1	1e-05	0.99999		1e-05	1e-05	0.99998		1e-05	1e-05	0.99997	1e-05
CUM153A1	1e-05	0.99999		1e-05	1e-05	0.99998		1e-05	1e-05	0.99997	1e-05
CUM180A1	1e-05	0.99999		1e-05	1e-05	0.99998		1e-05	1e-05	0.99997	1e-05
CUM181A1	1e-05	0.99999		1e-05	1e-05	0.99998		1e-05	1e-05	0.99997	1e-05
CUM24B2	1e-05	0.99999		1e-05	1e-05	0.99998		1.7e-05	1e-05	0.999963	1e-05
CUM29A1	1e-05	0.99999		1e-05	1e-05	0.99998		1e-05	1e-05	0.99997	1e-05
CUM363A1	1e-05	0.99999		1e-05	1e-05	0.99998		1e-05	1e-05	0.99997	1e-05
CUM41A1	1e-05	0.99999		1e-05	1e-05	0.99998		1e-05	1e-05	0.99997	1e-05
CUM42A1	1e-05	0.99999		1e-05	1e-05	0.99998		1e-05	1e-05	0.99997	1e-05
CUM43A1	1e-05	0.99999		1e-05	1e-05	0.99998		1e-05	1.3e-05	0.999967	1e-05
CUM49-CH55A1	1e-05	0.99999		1e-05	1e-05	0.99998		1e-05	1e-05	0.99997	1e-05
CUM505A1	1e-05	0.99999		1e-05	1e-05	0.99998		1e-05	1.6e-05	0.999964	1e-05
CUM52A1	1e-05	0.99999		1e-05	1e-05	0.99998		1e-05	1.6e-05	0.999964	1e-05
CUM623A1	1e-05	0.99999		1e-05	1e-05	0.99998		1e-05	1.2e-05	0.999968	1e-05
CUM637A1	1e-05	0.99999		1e-05	1e-05	0.99998		1e-05	1e-05	0.99997	1e-05
CUM639A1	1e-05	0.99999		1e-05	1e-05	0.99998		1e-05	1e-05	0.99997	1e-05
CUM65B2	0.010556	0.989444		1e-05	1e-05	0.99998		1e-05	1e-05	0.99997	1e-05
CUM700A1	1e-05	0.99999		1e-05	1e-05	0.99998		1e-05	1.5e-05	0.999965	1e-05
CUM704A1	1e-05	0.99999		1e-05	1e-05	0.99998		1e-05	1e-05	0.99997	1e-05
CUM97A1	1e-05	0.99999		1e-05	1e-05	0.99998		1e-05	1e-05	0.99997	1e-05
D8A1	1e-05	0.99999		1e-05	0.99998	1e-05		1e-05	0.99997	1e-05	1e-05
DLSFA1	0.99999	1e-05		0.99998	1e-05	1e-05		0.99997	1e-05	1e-05	1e-05
EMAA1	0.99999	1e-05		0.99998	1e-05	1e-05		0.99997	1e-05	1e-05	1e-05
EMM	0.569487	0.430513		0.579361	1e-05	0.420629		0.354832	1e-05	0.428329	0.216829
EPGA1	0.281194	0.718806		0.99998	1e-05	1e-05		1e-05	1.3e-05	1e-05	0.999967
EPMCF	0.175908	0.824092		0.149605	1e-05	0.850385		0.146783	1e-05	0.853197	1e-05
ESP2A1	0.99999	1e-05		0.99998	1e-05	1e-05		0.99997	1e-05	1e-05	1e-05
FGSA1	0.99999	1e-05		0.99998	1e-05	1e-05		0.99997	1e-05	1e-05	1e-05
FSAA1	0.99999	1e-05		0.99998	1e-05	1e-05		0.99997	1e-05	1e-05	1e-05
FTO39A1	0.9291	0.0709		0.946454	1e-05	0.053536		0.917842	1e-05	0.082138	1e-05
GEO40A1	0.928031	0.071969		0.945369	1e-05	0.054621		0.9167	1e-05	0.08328	1e-05
GFSA1	0.99999	1e-05		0.99998	1e-05	1e-05		0.99997	1e-05	1e-05	1e-05
GJO45A1	0.649249	0.350751		0.633017	1e-05	0.366973		0.618347	1e-05	0.381633	1e-05
HB22A1	1e-05	0.99999		1e-05	0.99998	1e-05		1e-05	0.99997	1e-05	1e-05
HB31A1	1e-05	0.99999		1e-05	0.99998	1e-05		1e-05	0.99997	1e-05	1e-05
HB44A1	1e-05	0.99999		1.4e-05	0.999976	1e-05		1.2e-05	0.999968	1e-05	1e-05
HB55A1	1e-05	0.99999		1e-05	0.99998	1e-05		1.2e-05	0.999968	1e-05	1e-05
HB56A1	1e-05	0.99999		1e-05	0.99998	1e-05		1.2e-05	0.999968	1e-05	1e-05
HB67A1	1e-05	0.99999		1e-05	0.99998	1e-05		1.1e-05	0.999969	1e-05	1e-05
HB83A1	1e-05	0.99999		1e-05	0.99998	1e-05		1e-05	0.99997	1e-05	1e-05
HB86A1	1e-05	0.99999		1e-05	0.99998	1e-05		1.2e-05	0.999968	1e-05	1e-05
HBOA1	0.281151	0.718849		0.99998	1e-05	1e-05		1e-05	1.3e-05	1e-05	0.999967
HC_JS	0.99999	1e-05		0.99998	1e-05	1e-05		0.99997	1e-05	1e-05	1e-05
HG_04	0.99999	1e-05		0.99998	1e-05	1e-05		0.99997	1e-05	1e-05	1e-05
HR78A1	1e-05	0.99999		1e-05	0.99998	1e-05		1.2e-05	0.999968	1e-05	1e-05
IAGBA1	0.99999	1e-05		0.99998	1e-05	1e-05		0.99997	1e-05	1e-05	1e-05
ICAA1	0.99999	1e-05		0.99998	1e-05	1e-05		0.99997	1e-05	1e-05	1e-05
IM3713A1	0.020576	0.979424		0.006771	1e-05	0.993219		0.009818	1e-05	0.990162	1e-05
JABA1	0.99999	1e-05		0.99998	1e-05	1e-05		0.99997	1e-05	1e-05	1e-05
JBSA1	0.99999	1e-05		0.99998	1e-05	1e-05		0.99997	1e-05	1e-05	1e-05
JCR_SABAUDIA_2015A1	0.99999	1e-05		0.99998	1e-05	1e-05		0.999965	1.5e-05	1e-05	1e-05
JFMA1	0.99999	1e-05		0.99998	1e-05	1e-05		0.99997	1e-05	1e-05	1e-05
JLRP2A1	0.99999	1e-05		0.99998	1e-05	1e-05		0.99997	1e-05	1e-05	1e-05
JLRPA1	0.99999	1e-05		0.99998	1e-05	1e-05		0.99997	1e-05	1e-05	1e-05
JMAA1	0.99999	1e-05		0.99998	1e-05	1e-05		0.99997	1e-05	1e-05	1e-05
JOLIVAL	0.99999	1e-05		0.99998	1e-05	1e-05		0.99997	1e-05	1e-05	1e-05
L-3CH29BA1	1e-05	0.99999		1e-05	1e-05	0.99998		1e-05	1e-05	0.99997	1e-05
LC1015A1	1e-05	0.99999		1e-05	0.99998	1e-05		1e-05	0.99997	1e-05	1e-05
LC106cl6A1	1e-05	0.99999		1e-05	0.99998	1e-05		1e-05	0.99997	1e-05	1e-05
LC1409A1	1e-05	0.99999		1e-05	1e-05	0.99998		1e-05	1e-05	0.99997	1e-05
LC1412A1	1e-05	0.99999		1e-05	1e-05	0.99998		1e-05	1e-05	0.99997	1e-05
LC1565A1	1e-05	0.99999		1e-05	1e-05	0.99998		1e-05	1e-05	0.99997	1e-05
LC1568A1	1e-05	0.99999		1e-05	1e-05	0.99998		1e-05	1e-05	0.99997	1e-05
LC1569A1	1e-05	0.99999		1e-05	1e-05	0.99998		1e-05	1e-05	0.99997	1e-05
LC1578A1	1e-05	0.99999		1e-05	1e-05	0.99998		1e-05	1e-05	0.99997	1e-05
LC1580A1	1e-05	0.99999		1e-05	1e-05	0.99998		1e-05	1.3e-05	0.999967	1e-05
LC1586A1	1e-05	0.99999		1e-05	1e-05	0.99998		1e-05	1e-05	0.99997	1e-05
LC2041A1	1e-05	0.99999		1e-05	1e-05	0.99998		1.1e-05	1e-05	0.999969	1e-05
LC2043A1	1e-05	0.99999		1e-05	1e-05	0.99998		1e-05	1.7e-05	0.999963	1e-05
LC2123A1	1e-05	0.99999		1e-05	1e-05	0.99998		1e-05	1e-05	0.99997	1e-05
LC2125A1	1e-05	0.99999		1e-05	1e-05	0.99998		1e-05	1e-05	0.99997	1e-05
LC2141A1	1e-05	0.99999		1e-05	1e-05	0.99998		1e-05	1.3e-05	0.999967	1e-05
LC2143A1	1e-05	0.99999		1e-05	1e-05	0.99998		1e-05	1.3e-05	0.999967	1e-05
LC2147A1	1e-05	0.99999		1e-05	1e-05	0.99998		1e-05	1e-05	0.99997	1e-05
LC2176A1	1e-05	0.99999		1e-05	1e-05	0.99998		1e-05	1e-05	0.99997	1e-05
LC2177A1	1e-05	0.99999		1e-05	1e-05	0.99998		1e-05	1e-05	0.99997	1e-05
LC2284A1	1e-05	0.99999		1e-05	1e-05	0.99998		1e-05	1e-05	0.99997	1e-05
LC2289A1	1e-05	0.99999		1e-05	1e-05	0.99998		1e-05	1e-05	0.99997	1e-05
LC2319B2	1e-05	0.99999		1e-05	1e-05	0.99998		1e-05	1e-05	0.99997	1e-05
LC2320A1	1e-05	0.99999		1e-05	1e-05	0.99998		1e-05	1e-05	0.99997	1e-05
LC2321A1	1e-05	0.99999		1e-05	1e-05	0.99998		1e-05	1e-05	0.99997	1e-05
LC2353A1	1e-05	0.99999		1e-05	1e-05	0.99998		1e-05	1e-05	0.99997	1e-05
LC2367A1	1e-05	0.99999		1e-05	1e-05	0.99998		1e-05	1e-05	0.99997	1e-05
LC2368A1	1e-05	0.99999		1e-05	1e-05	0.99998		1e-05	1e-05	0.99997	1e-05
LC2398A1	1e-05	0.99999		1e-05	1e-05	0.99998		1e-05	1e-05	0.99997	1e-05
LC2421A1	1e-05	0.99999		1e-05	1e-05	0.99998		1e-05	1.7e-05	0.999963	1e-05
LC2434A1	1e-05	0.99999		1e-05	0.99998	1e-05		1.1e-05	0.999969	1e-05	1e-05
LC2452A1	1e-05	0.99999		1e-05	1e-05	0.99998		1e-05	1e-05	0.99997	1e-05
LC2551A1	1e-05	0.99999		1e-05	1e-05	0.99998		1e-05	1e-05	0.99997	1e-05
LC26cl6A1	1e-05	0.99999		1e-05	0.99998	1e-05		1e-05	0.99997	1e-05	1e-05
LC272A1	1e-05	0.99999		1e-05	0.99998	1e-05		1e-05	0.99997	1e-05	1e-05
LC2873A1	1e-05	0.99999		1e-05	1e-05	0.99998		1e-05	1e-05	0.99997	1e-05
LC436A1	1e-05	0.99999		1e-05	0.99998	1e-05		1e-05	0.99997	1e-05	1e-05
LC443A1	1e-05	0.99999		1e-05	0.99998	1e-05		1e-05	0.99997	1e-05	1e-05
LC468A1	1e-05	0.99999		1e-05	0.99998	1e-05		1e-05	0.99997	1e-05	1e-05
LC900A1	1e-05	0.99999		1e-05	0.99998	1e-05		1.8e-05	0.999962	1e-05	1e-05
LCA04A1	1e-05	0.99999		1e-05	0.99998	1e-05		1e-05	0.99997	1e-05	1e-05
LCA08A1	1e-05	0.99999		1e-05	0.99998	1e-05		1e-05	0.99997	1e-05	1e-05
LCA09A1	1e-05	0.99999		1e-05	0.99998	1e-05		1e-05	0.99997	1e-05	1e-05
LH2161A1	1e-05	0.99999		1e-05	0.99998	1e-05		1e-05	0.99997	1e-05	1e-05
LH2206A1	1e-05	0.99999		1e-05	1e-05	0.99998		1e-05	1e-05	0.99997	1e-05
LH2355A1	1e-05	0.99999		1e-05	0.99998	1e-05		1e-05	0.99997	1e-05	1e-05
LH2439A1	1e-05	0.99999		1e-05	0.99998	1e-05		1e-05	0.99997	1e-05	1e-05
LH249A1	1e-05	0.99999		1e-05	0.99998	1e-05		1e-05	0.99997	1e-05	1e-05
LH696A1	1e-05	0.99999		1e-05	0.99998	1e-05		1e-05	0.99997	1e-05	1e-05
LH741A1	1e-05	0.99999		1e-05	0.99998	1e-05		1.2e-05	0.999968	1e-05	1e-05
LH825B2	1e-05	0.99999		1e-05	1e-05	0.99998		1e-05	1e-05	0.99997	1e-05
LH827A1	1e-05	0.99999		1e-05	0.99998	1e-05		1.5e-05	0.999965	1e-05	1e-05
LH925A1	1e-05	0.99999		1e-05	0.99998	1e-05		1e-05	0.99997	1e-05	1e-05
LISA1	0.28116	0.71884		0.99998	1e-05	1e-05		1e-05	1e-05	1e-05	0.99997
LMASA1	0.281121	0.718879		0.99998	1e-05	1e-05		1e-05	1.4e-05	1e-05	0.999966
LOT	0.99999	1e-05		0.99998	1e-05	1e-05		0.99997	1e-05	1e-05	1e-05
LSC358_2A1	0.99999	1e-05		0.99998	1e-05	1e-05		0.999964	1e-05	1.6e-05	1e-05
LSC392A1	0.99999	1e-05		0.99998	1e-05	1e-05		0.99997	1e-05	1e-05	1e-05
LSC582A1	0.99999	1e-05		0.99998	1e-05	1e-05		0.999968	1.2e-05	1e-05	1e-05
LSC684A1	0.99999	1e-05		0.99998	1e-05	1e-05		0.999969	1.1e-05	1e-05	1e-05
LTCP13396	0.99999	1e-05		0.99998	1e-05	1e-05		0.999962	1.8e-05	1e-05	1e-05
LTCP13490	0.99999	1e-05		0.99998	1e-05	1e-05		0.99997	1e-05	1e-05	1e-05
LTCP14182A1	0.99999	1e-05		0.99998	1e-05	1e-05		0.99997	1e-05	1e-05	1e-05
LTCP14207A1	0.99999	1e-05		0.99998	1e-05	1e-05		0.99997	1e-05	1e-05	1e-05
LTCP_9291A1	0.99999	1e-05		0.99998	1e-05	1e-05		0.99997	1e-05	1e-05	1e-05
La36A1	1e-05	0.99999		1e-05	0.99998	1e-05		1e-05	0.99997	1e-05	1e-05
M2903A1	0.568604	0.431396		0.578719	1e-05	0.421271		0.353955	1e-05	0.428838	0.217197
M2904A1	0.860958	0.139042		0.90331	0.003506	0.093184		0.72151	1e-05	0.097158	0.181321
MFGA1	0.99999	1e-05		0.99998	1e-05	1e-05		0.99997	1e-05	1e-05	1e-05
MFXA1	0.99999	1e-05		0.99998	1e-05	1e-05		0.99997	1e-05	1e-05	1e-05
MJAA_IIA1	0.99999	1e-05		0.99998	1e-05	1e-05		0.99997	1e-05	1e-05	1e-05
MJFVA1	0.99999	1e-05		0.99998	1e-05	1e-05		0.99997	1e-05	1e-05	1e-05
MJSA1	0.99999	1e-05		0.99998	1e-05	1e-05		0.99997	1e-05	1e-05	1e-05
MLMA1	0.99999	1e-05		0.99998	1e-05	1e-05		0.999969	1.1e-05	1e-05	1e-05
MVRGRA1	0.281103	0.718897		0.99998	1e-05	1e-05		1e-05	1.3e-05	1e-05	0.999967
NCA1	0.99999	1e-05		0.99998	1e-05	1e-05		0.99997	1e-05	1e-05	1e-05
NDV	0.22283	0.77717		0.197012	1e-05	0.802978		0.187021	1e-05	0.806147	0.006822
NECTOMYSA1	0.973146	0.026854		0.992343	1e-05	0.007647		0.966978	1e-05	0.033002	1e-05
NMT_LTCP14563_PA1	0.99999	1e-05		0.99998	1e-05	1e-05		0.99997	1e-05	1e-05	1e-05
NMT_LTCP14566_PA1	0.99999	1e-05		0.99998	1e-05	1e-05		0.99997	1e-05	1e-05	1e-05
NMT_LTCP16011_PA1	0.99999	1e-05		0.99998	1e-05	1e-05		0.99997	1e-05	1e-05	1e-05
NMT_LTCP_14447_PA1	0.99999	1e-05		0.99998	1e-05	1e-05		0.99997	1e-05	1e-05	1e-05
NMT_LTCP_14616_PA1	0.99999	1e-05		0.99998	1e-05	1e-05		0.999966	1.4e-05	1e-05	1e-05
NMT_LTCP_14621_PA1	0.99999	1e-05		0.99998	1e-05	1e-05		0.99997	1e-05	1e-05	1e-05
NMT_LTCP_14627_PA1	0.99999	1e-05		0.99998	1e-05	1e-05		0.99996	2e-05	1e-05	1e-05
NMT_RBO005	1e-05	0.99999		1e-05	1e-05	0.99998		1e-05	1e-05	0.99997	1e-05
NMT_RBO037	1e-05	0.99999		1e-05	1e-05	0.99998		1e-05	1e-05	0.99997	1e-05
NMT_RBO040	1e-05	0.99999		1e-05	1e-05	0.99998		1e-05	1e-05	0.99997	1e-05
OGMA1	0.99999	1e-05		0.99998	1e-05	1e-05		0.99997	1e-05	1e-05	1e-05
OPSA1	0.99999	1e-05		0.99998	1e-05	1e-05		0.999963	1.7e-05	1e-05	1e-05
PER002A1	1e-05	0.99999		1e-05	1e-05	0.99998		1e-05	1e-05	0.99997	1e-05
PER005A1	1e-05	0.99999		1e-05	0.000959	0.999031		1e-05	0.000917	0.999063	1e-05
PER006A1	1e-05	0.99999		1e-05	0.012593	0.987397		1e-05	0.012548	0.987432	1e-05
PER010A1	1e-05	0.99999		1e-05	1e-05	0.99998		1e-05	1e-05	0.99997	1e-05
PER012A1	1e-05	0.99999		1e-05	1e-05	0.99998		1e-05	1e-05	0.99997	1e-05
PER014A1	1e-05	0.99999		1e-05	1e-05	0.99998		1e-05	1e-05	0.99997	1e-05
PER016A1	1e-05	0.99999		1e-05	1e-05	0.99998		1e-05	1e-05	0.99997	1e-05
PER065A1	1e-05	0.99999		1e-05	1e-05	0.99998		1e-05	1e-05	0.99997	1e-05
PER067A1	1e-05	0.99999		1e-05	1e-05	0.99998		1e-05	1e-05	0.99997	1e-05
PER069A1	1e-05	0.99999		1e-05	1e-05	0.99998		1e-05	1e-05	0.99997	1e-05
PER086A1	1e-05	0.99999		1e-05	1e-05	0.99998		1e-05	1e-05	0.99997	1e-05
PER094A1	1e-05	0.99999		1e-05	1e-05	0.99998		1e-05	1e-05	0.99997	1e-05
PER096A1	1e-05	0.99999		1e-05	1e-05	0.99998		1e-05	1e-05	0.99997	1e-05
PER104A1	1e-05	0.99999		1e-05	1e-05	0.99998		1e-05	1e-05	0.99997	1e-05
PER122A1	1e-05	0.99999		1e-05	1e-05	0.99998		1e-05	1e-05	0.99997	1e-05
PER130A1	1e-05	0.99999		1e-05	1e-05	0.99998		1e-05	1e-05	0.99997	1e-05
PER136A1	1e-05	0.99999		1e-05	0.000683	0.999307		1e-05	0.000571	0.999409	1e-05
PER157A1	1e-05	0.99999		1e-05	1e-05	0.99998		1e-05	1e-05	0.99997	1e-05
PER164A1	1e-05	0.99999		1e-05	0.000502	0.999488		1e-05	0.000519	0.999461	1e-05
PER201A1	1e-05	0.99999		1e-05	0.023805	0.976185		1e-05	0.02373	0.97625	1e-05
PER207A1	1e-05	0.99999		1e-05	1e-05	0.99998		1e-05	1e-05	0.99997	1e-05
PER212A1	1e-05	0.99999		1e-05	1e-05	0.99998		1.6e-05	1e-05	0.999964	1e-05
PER215A1	1e-05	0.99999		1e-05	1e-05	0.99998		1e-05	1.1e-05	0.999969	1e-05
PER260A1	1e-05	0.99999		1e-05	1e-05	0.99998		1e-05	1e-05	0.99997	1e-05
RCAA1	0.924598	0.075402		0.948048	1e-05	0.051942		0.904283	1e-05	0.072238	0.023469
RGJ	0.99999	1e-05		0.99998	1e-05	1e-05		0.999969	1.1e-05	1e-05	1e-05
RJL	0.281078	0.718922		0.99998	1e-05	1e-05		1e-05	1e-05	1e-05	0.99997
RJS	0.99999	1e-05		0.999978	1.2e-05	1e-05		0.99997	1e-05	1e-05	1e-05
RO313A1	0.137293	0.862707		0.112646	1e-05	0.887344		0.111949	1e-05	0.888031	1e-05
RO377	0.068256	0.931744		0.048323	1e-05	0.951667		0.050223	1.1e-05	0.949756	1e-05
RO384A1	0.063998	0.936002		0.04135	1e-05	0.95864		0.044193	1e-05	0.955787	1e-05
RO390A1	0.130622	0.869378		0.105945	1e-05	0.894045		0.105659	1e-05	0.894321	1e-05
RO393A1	0.063567	0.936433		0.040943	1e-05	0.959047		0.043806	1e-05	0.956174	1e-05
RO395	0.101029	0.898971		0.077721	1e-05	0.922269		0.078647	1e-05	0.921333	1e-05
RO412A1	0.044527	0.955473		0.027029	1e-05	0.972961		0.029388	1.1e-05	0.970591	1e-05
RO414	0.049627	0.950373		0.031904	1e-05	0.968086		0.034215	1e-05	0.965765	1e-05
RO475A1	0.087059	0.912941		0.065528	1e-05	0.934462		0.066418	1.2e-05	0.93356	1e-05
RO476A1	0.110984	0.889016		0.087667	1e-05	0.912323		0.08755	1e-05	0.91243	1e-05
RRSA1	0.99999	1e-05		0.99998	1e-05	1e-05		0.99997	1e-05	1e-05	1e-05
RVEFSA1	0.281093	0.718907		0.99998	1e-05	1e-05		1e-05	1e-05	1e-05	0.99997
Rond162	0.015798	0.984202		1e-05	1e-05	0.99998		1e-05	1e-05	0.99997	1e-05
Rond279	0.0616	0.9384		0.042172	1e-05	0.957818		0.044554	1e-05	0.955426	1e-05
Rond281	0.076315	0.923685		0.054334	1e-05	0.945656		0.056173	1e-05	0.943807	1e-05
Rond291	0.025403	0.974597		0.010681	1e-05	0.989309		0.013358	1e-05	0.986622	1e-05
Rond297	0.168678	0.831322		0.143042	1e-05	0.856948		0.141157	1e-05	0.858823	1e-05
Rond299	0.129498	0.870502		0.106612	1e-05	0.893378		0.104935	1e-05	0.895045	1e-05
Rond303	0.158067	0.841933		0.13374	1e-05	0.86625		0.129103	1e-05	0.867581	0.003306
Rond304	0.060568	0.939432		0.040641	1e-05	0.959349		0.042734	1.3e-05	0.957243	1e-05
Rond310	0.587923	0.412077		0.612719	0.005047	0.382234		0.400103	1e-05	0.391059	0.208828
S89A1	0.322951	0.677049		0.311775	1e-05	0.688215		0.241176	1e-05	0.642669	0.116145
SCSA1	0.99999	1e-05		0.99998	1e-05	1e-05		0.99997	1e-05	1e-05	1e-05
SDSA1	0.99999	1e-05		0.99998	1e-05	1e-05		0.99997	1e-05	1e-05	1e-05
SMS2A1	0.99999	1e-05		0.99998	1e-05	1e-05		0.99997	1e-05	1e-05	1e-05
SNLFA1	0.99999	1e-05		0.99998	1e-05	1e-05		0.99997	1e-05	1e-05	1e-05
TLO46A1	0.929299	0.070701		0.94665	1e-05	0.05334		0.918034	1e-05	0.081946	1e-05
VSO44A1	0.618705	0.381295		0.599627	1e-05	0.400363		0.585144	1e-05	0.414836	1e-05
VTO24A1	0.929223	0.070777		0.946559	1e-05	0.053431		0.917972	1e-05	0.082008	1e-05

## Sheet: Figure 2g
Ecoregion	L. peruviana	L. braziliensis L1a	L. braziliensis L1b	L. braziliensis L3
Peruvian/Atacaman Deserts	2	NA	NA	NA
Northern Andean Highlands	9	1	NA	NA
Central High Andes/ Puna	18	5	NA	NA
Yungas	NA	33	NA	NA
Amazon Irregular Plains/ Piedmont	NA	42	NA	NA
Amazon and Coastal Lowlands	NA	22	NA	NA
Brazilian Shield Moist Forests	NA	1	NA	NA
Western Dry Chaco	NA	NA	5	NA
Cerrados	NA	1	NA	NA
Caatinga	NA	NA	1	NA
Atlantic Forest	NA	1	59	9

## Sheet: Figure 3a
K=2				K=3				K=5
Isolate	V1	V2		V1	V2	V3		V1	V2	V3	V4	V5
268A1	0.190339	0.809661		0.270594	0.000010	0.729396		0.000010	0.048470	0.018692	0.738751	0.194076
276A1	0.380365	0.619635		0.056302	0.000010	0.943688		0.000010	0.000010	0.000010	0.916704	0.083266
283A1	0.465664	0.534336		0.000010	0.000010	0.999980		0.000010	0.000010	0.000010	0.999960	0.000010
AUR	0.586737	0.413263		0.000010	0.006447	0.993543		0.007211	0.000010	0.000010	0.992759	0.000010
CBG_15	0.999990	0.000010		0.000013	0.999977	0.000010		0.999960	0.000010	0.000010	0.000010	0.000010
CEN002A1	0.626122	0.373878		0.000010	0.015116	0.984874		0.019318	0.000010	0.000010	0.980652	0.000010
CEN007A1	0.548560	0.451440		0.000010	0.013125	0.986865		0.017382	0.085074	0.000010	0.897524	0.000010
CUM138A1	0.042357	0.957643		0.908372	0.000010	0.091618		0.000010	0.999951	0.000010	0.000019	0.000010
CUM153A1	0.000010	0.999990		0.999980	0.000010	0.000010		0.000010	0.999960	0.000010	0.000010	0.000010
CUM24B2	0.000010	0.999990		0.999980	0.000010	0.000010		0.000010	0.999960	0.000010	0.000010	0.000010
CUM363A1	0.000010	0.999990		0.999980	0.000010	0.000010		0.000012	0.999956	0.000013	0.000010	0.000010
CUM41A1	0.000010	0.999990		0.999980	0.000010	0.000010		0.000010	0.999960	0.000010	0.000010	0.000010
CUM43A1	0.000010	0.999990		0.999980	0.000010	0.000010		0.000010	0.999960	0.000010	0.000010	0.000010
CUM505A1	0.000010	0.999990		0.999980	0.000010	0.000010		0.000010	0.999960	0.000010	0.000010	0.000010
CUM52A1	0.000010	0.999990		0.999980	0.000010	0.000010		0.000010	0.999960	0.000010	0.000010	0.000010
CUM623A1	0.000010	0.999990		0.999980	0.000010	0.000010		0.000010	0.999960	0.000010	0.000010	0.000010
CUM639A1	0.000010	0.999990		0.999980	0.000010	0.000010		0.000010	0.999960	0.000010	0.000010	0.000010
CUM65B2	0.057389	0.942611		0.879530	0.000010	0.120460		0.000010	0.999960	0.000010	0.000010	0.000010
CUM704A1	0.000010	0.999990		0.999980	0.000010	0.000010		0.000010	0.999960	0.000010	0.000010	0.000010
EMM	0.884042	0.115958		0.000010	0.604460	0.395530		0.604281	0.000010	0.000010	0.395689	0.000010
EPMCF	0.599575	0.400425		0.000010	0.000010	0.999980		0.000010	0.000010	0.000010	0.999960	0.000010
ESP2A1	0.999990	0.000010		0.000010	0.999980	0.000010		0.999960	0.000010	0.000010	0.000010	0.000010
GJO45A1	0.906241	0.093759		0.000010	0.650156	0.349834		0.650627	0.000010	0.000010	0.349343	0.000010
HC_JS	0.999990	0.000010		0.000015	0.999975	0.000010		0.999960	0.000010	0.000010	0.000010	0.000010
IM3713A1	0.115623	0.884377		0.256363	0.000010	0.743627		0.000010	0.000010	0.060058	0.752224	0.187698
JOLIVAL	0.999990	0.000010		0.000010	0.999980	0.000010		0.999960	0.000010	0.000010	0.000010	0.000010
L-3CH29BA1	0.000010	0.999990		0.999980	0.000010	0.000010		0.000010	0.999960	0.000010	0.000010	0.000010
LC1412A1	0.000010	0.999990		0.999980	0.000010	0.000010		0.000010	0.000010	0.999960	0.000010	0.000010
LC1565A1	0.000010	0.999990		0.999980	0.000010	0.000010		0.000010	0.000010	0.000010	0.000010	0.999960
LC1568A1	0.000010	0.999990		0.999980	0.000010	0.000010		0.000010	0.000010	0.000010	0.000010	0.999960
LC1569A1	0.000010	0.999990		0.999980	0.000010	0.000010		0.000010	0.068684	0.217306	0.000010	0.713990
LC1578A1	0.000010	0.999990		0.999980	0.000010	0.000010		0.000010	0.000010	0.000010	0.000010	0.999960
LC1580A1	0.000010	0.999990		0.999980	0.000010	0.000010		0.000010	0.000010	0.000010	0.000010	0.999960
LC1586A1	0.000010	0.999990		0.999980	0.000010	0.000010		0.000010	0.090520	0.293050	0.000010	0.616409
LC2041A1	0.000010	0.999990		0.999980	0.000010	0.000010		0.000010	0.000010	0.000010	0.000010	0.999960
LC2043A1	0.000010	0.999990		0.999980	0.000010	0.000010		0.000010	0.005717	0.000010	0.000010	0.994253
LC2123A1	0.000010	0.999990		0.999980	0.000010	0.000010		0.000010	0.000010	0.000010	0.000010	0.999960
LC2125A1	0.000010	0.999990		0.999980	0.000010	0.000010		0.000010	0.000010	0.000010	0.000010	0.999960
LC2141A1	0.000010	0.999990		0.999980	0.000010	0.000010		0.000019	0.000010	0.000010	0.000010	0.999951
LC2143A1	0.000010	0.999990		0.999975	0.000015	0.000010		0.000011	0.000010	0.000010	0.000010	0.999959
LC2147A1	0.000010	0.999990		0.999980	0.000010	0.000010		0.000010	0.000010	0.000014	0.000010	0.999956
LC2176A1	0.000010	0.999990		0.999980	0.000010	0.000010		0.000010	0.000010	0.000010	0.000010	0.999960
LC2177A1	0.000010	0.999990		0.999980	0.000010	0.000010		0.000010	0.000010	0.000010	0.000010	0.999960
LC2284A1	0.000010	0.999990		0.999980	0.000010	0.000010		0.000010	0.000010	0.000010	0.000010	0.999960
LC2289A1	0.000010	0.999990		0.999980	0.000010	0.000010		0.000010	0.000010	0.000010	0.000010	0.999960
LC2319B2	0.000010	0.999990		0.999980	0.000010	0.000010		0.000010	0.079562	0.247588	0.000010	0.672830
LC2320A1	0.000010	0.999990		0.999980	0.000010	0.000010		0.000010	0.000010	0.000010	0.000010	0.999960
LC2321A1	0.000010	0.999990		0.999980	0.000010	0.000010		0.000010	0.082564	0.401672	0.000010	0.515744
LC2353A1	0.000010	0.999990		0.999980	0.000010	0.000010		0.000010	0.000010	0.000010	0.000010	0.999960
LC2367A1	0.000010	0.999990		0.999977	0.000013	0.000010		0.000010	0.000010	0.000011	0.000010	0.999959
LC2398A1	0.000010	0.999990		0.999980	0.000010	0.000010		0.000010	0.000010	0.000010	0.000010	0.999960
LC2452A1	0.000010	0.999990		0.999980	0.000010	0.000010		0.000010	0.132247	0.430335	0.000010	0.437398
LC2873A1	0.000010	0.999990		0.999980	0.000010	0.000010		0.000010	0.000010	0.999960	0.000010	0.000010
LH2206A1	0.000010	0.999990		0.999980	0.000010	0.000010		0.000010	0.058917	0.658457	0.000010	0.282606
LH825B2	0.000010	0.999990		0.999980	0.000010	0.000010		0.000010	0.000010	0.999960	0.000010	0.000010
LTCP13396	0.999990	0.000010		0.000012	0.999978	0.000010		0.999960	0.000010	0.000010	0.000010	0.000010
LTCP13490	0.999990	0.000010		0.000012	0.999978	0.000010		0.999960	0.000010	0.000010	0.000010	0.000010
LTCP14182A1	0.999990	0.000010		0.000010	0.999980	0.000010		0.999960	0.000010	0.000010	0.000010	0.000010
LTCP14207A1	0.999990	0.000010		0.000012	0.999978	0.000010		0.999960	0.000010	0.000010	0.000010	0.000010
LTCP_9291A1	0.999990	0.000010		0.000010	0.999980	0.000010		0.999960	0.000010	0.000010	0.000010	0.000010
M2904A1	0.999990	0.000010		0.000010	0.957891	0.042099		0.958281	0.000010	0.000010	0.041689	0.000010
NCA1	0.999990	0.000010		0.000010	0.999980	0.000010		0.999960	0.000010	0.000010	0.000010	0.000010
NDV	0.656752	0.343248		0.000010	0.084134	0.915856		0.085150	0.000010	0.000010	0.914820	0.000010
NECTOMYSA1	0.999990	0.000010		0.000010	0.999980	0.000010		0.999960	0.000010	0.000010	0.000010	0.000010
NMT_LTCP14563_PA1	0.999990	0.000010		0.000012	0.999978	0.000010		0.999960	0.000010	0.000010	0.000010	0.000010
NMT_LTCP14566_PA1	0.999990	0.000010		0.000010	0.999980	0.000010		0.999960	0.000010	0.000010	0.000010	0.000010
NMT_LTCP_14447_PA1	0.999990	0.000010		0.000010	0.999980	0.000010		0.999956	0.000014	0.000010	0.000010	0.000010
NMT_LTCP_14616_PA1	0.999990	0.000010		0.000010	0.999980	0.000010		0.999960	0.000010	0.000010	0.000010	0.000010
NMT_LTCP_14621_PA1	0.999990	0.000010		0.000010	0.999980	0.000010		0.999960	0.000010	0.000010	0.000010	0.000010
NMT_RBO005	0.000010	0.999990		0.999980	0.000010	0.000010		0.000010	0.079167	0.466310	0.000010	0.454503
NMT_RBO037	0.001234	0.998766		0.890841	0.000010	0.109149		0.000010	0.102020	0.467836	0.083300	0.346834
NMT_RBO040	0.000010	0.999990		0.924870	0.000010	0.075120		0.000010	0.116348	0.478136	0.048740	0.356765
PER002A1	0.000010	0.999990		0.999980	0.000010	0.000010		0.000010	0.219427	0.431754	0.000010	0.348799
PER005A1	0.000010	0.999990		0.999980	0.000010	0.000010		0.000010	0.000010	0.999960	0.000010	0.000010
PER006A1	0.000010	0.999990		0.997759	0.002231	0.000010		0.000010	0.000010	0.877668	0.000010	0.122302
PER012A1	0.000010	0.999990		0.999980	0.000010	0.000010		0.000010	0.108912	0.564339	0.000010	0.326729
PER014A1	0.000010	0.999990		0.999980	0.000010	0.000010		0.000010	0.056423	0.157129	0.000010	0.786428
PER016A1	0.000010	0.999990		0.999980	0.000010	0.000010		0.000010	0.000010	0.999960	0.000010	0.000010
PER065A1	0.000010	0.999990		0.999980	0.000010	0.000010		0.000010	0.080261	0.504573	0.000010	0.415146
PER067A1	0.000010	0.999990		0.999980	0.000010	0.000010		0.000010	0.109757	0.585555	0.000010	0.304669
PER069A1	0.000010	0.999990		0.999980	0.000010	0.000010		0.000010	0.105332	0.406801	0.000010	0.487847
PER086A1	0.000010	0.999990		0.999980	0.000010	0.000010		0.000010	0.000010	0.999960	0.000010	0.000010
PER094A1	0.000010	0.999990		0.999980	0.000010	0.000010		0.000010	0.000010	0.999960	0.000010	0.000010
PER096A1	0.000010	0.999990		0.999980	0.000010	0.000010		0.000010	0.180938	0.449826	0.000010	0.369216
PER104A1	0.000010	0.999990		0.999980	0.000010	0.000010		0.000010	0.085533	0.447226	0.000010	0.467221
PER122A1	0.000010	0.999990		0.999980	0.000010	0.000010		0.000010	0.107536	0.483528	0.000010	0.408916
PER130A1	0.000010	0.999990		0.999980	0.000010	0.000010		0.000010	0.088940	0.493805	0.000010	0.417235
PER136A1	0.000010	0.999990		0.999980	0.000010	0.000010		0.000010	0.000010	0.999960	0.000010	0.000010
PER157A1	0.000010	0.999990		0.999980	0.000010	0.000010		0.000010	0.111521	0.414320	0.000010	0.474139
PER164A1	0.000010	0.999990		0.999980	0.000010	0.000010		0.000010	0.000010	0.999960	0.000010	0.000010
PER186A1	0.504311	0.495689		0.470189	0.481685	0.048126		0.484915	0.022888	0.416477	0.024191	0.051528
PER201A1	0.012413	0.987587		0.948437	0.000010	0.051553		0.002055	0.014736	0.834284	0.000010	0.148915
PER207A1	0.000010	0.999990		0.999980	0.000010	0.000010		0.000010	0.108254	0.454327	0.000010	0.437399
PER212A1	0.000010	0.999990		0.999980	0.000010	0.000010		0.000010	0.103978	0.502959	0.000010	0.393044
PER215A1	0.000010	0.999990		0.999976	0.000014	0.000010		0.000010	0.000010	0.999960	0.000010	0.000010
PER260A1	0.000010	0.999990		0.999980	0.000010	0.000010		0.000010	0.138348	0.452582	0.000010	0.409050
RCAA1	0.999990	0.000010		0.000010	0.999980	0.000010		0.999960	0.000010	0.000010	0.000010	0.000010
RGJ	0.999990	0.000010		0.000016	0.999974	0.000010		0.999960	0.000010	0.000010	0.000010	0.000010
RO313A1	0.543711	0.456289		0.000010	0.000010	0.999980		0.000010	0.000010	0.000010	0.999960	0.000010
RO377	0.263199	0.736801		0.102275	0.000010	0.897715		0.000010	0.000010	0.000010	0.892074	0.107896
RO390A1	0.517442	0.482558		0.000010	0.000010	0.999980		0.000010	0.000010	0.000010	0.999960	0.000010
RO393A1	0.365727	0.634273		0.108039	0.000010	0.891951		0.000010	0.006633	0.000010	0.886729	0.106618
RO395	0.459984	0.540016		0.000010	0.000010	0.999980		0.000010	0.000010	0.000010	0.999623	0.000347
RO412A1	0.197123	0.802877		0.215337	0.000010	0.784653		0.000010	0.019765	0.010286	0.792740	0.177198
RO414	0.217207	0.782793		0.194593	0.000010	0.805397		0.000010	0.019768	0.000010	0.817965	0.162246
RO475A1	0.415431	0.584569		0.026494	0.000010	0.973496		0.000010	0.000010	0.000010	0.943256	0.056714
RO476A1	0.459759	0.540241		0.000012	0.000010	0.999978		0.000011	0.000010	0.000010	0.999959	0.000010
Rond162	0.090074	0.909926		0.478532	0.000010	0.521458		0.000010	0.071288	0.160690	0.520606	0.247406
Rond279	0.257357	0.742643		0.114348	0.000010	0.885642		0.000010	0.000010	0.000010	0.877897	0.122073
Rond281	0.379662	0.620338		0.123351	0.000010	0.876639		0.000010	0.012320	0.000010	0.875685	0.111975
Rond291	0.126148	0.873852		0.399306	0.000010	0.600684		0.000010	0.036633	0.126871	0.603615	0.232870
Rond297	0.597052	0.402948		0.000010	0.000010	0.999980		0.000010	0.000010	0.000010	0.999960	0.000010
Rond299	0.504592	0.495408		0.000010	0.000010	0.999980		0.000010	0.000010	0.000010	0.999960	0.000010
Rond303	0.534681	0.465319		0.000010	0.011535	0.988455		0.012886	0.000010	0.000010	0.987084	0.000010
Rond304	0.255286	0.744714		0.098999	0.000010	0.900991		0.000010	0.000010	0.000010	0.886814	0.113156
Rond310	0.916871	0.083129		0.000010	0.662040	0.337950		0.662026	0.000010	0.000010	0.337944	0.000010
S89A1	0.745463	0.254537		0.000010	0.260624	0.739366		0.260706	0.000010	0.000010	0.739264	0.000010
TLO46A1	0.999990	0.000010		0.000010	0.924176	0.075814		0.924448	0.000010	0.000010	0.075522	0.000010
VSO44A1	0.906527	0.093473		0.000010	0.637200	0.362790		0.637115	0.000019	0.000010	0.362846	0.000010

## Sheet: Figure 3b
Ecoregion	K=3			K=5
Atlantic Forest	NA	1	59	NA	NA	NA	1	59
Caatinga	NA	NA	1	NA	NA	NA	NA	1
Western Dry Chaco	NA	NA	5	NA	NA	NA	NA	5
Cerrados	NA	1	NA	NA	NA	NA	1	NA
Brazilian Shield Moist Forest	NA	1	NA	NA	NA	NA	1	NA
Amazon & Coastal Lowlands	NA	16	NA	NA	NA	NA	16	NA
Amazon Irregular Plains & Piedmont	40	2	NA	6	NA	20	2	NA
Yungas	33	NA	NA	5	20	NA	NA	NA
Central High Andes / Puna	5	NA	NA	2	1	NA	NA	NA
Northern Andean Highlands	1	NA	NA	NA	NA	NA	NA	NA

## Sheet: Figure 4a
Isolate	PC1	PC2	Population
CUM138A1	-6.41165	0.114032	WAM
CUM152A1	-4.07046	0.133769	WAM
CUM153A1	-4.01624	0.131726	WAM
CUM180A1	-4.8617	5.5175	WAM
CUM181A1	-5.88537	0.926278	WAM
CUM24B2	-3.56208	-1.74729	WAM
CUM29A1	-4.80186	0.47598	WAM
CUM363A1	-2.79478	7.83475	WAM
CUM41A1	-5.71322	1.53426	WAM
CUM42A1	-6.14824	1.08793	WAM
CUM43A1	-3.74922	6.01821	WAM
CUM49_CH55A1	-6.47143	0.294362	WAM
CUM505A1	-4.76031	0.951545	WAM
CUM52A1	-4.0155	0.286496	WAM
CUM623A1	-3.51618	10.4764	WAM
CUM637A1	-3.97371	11.2703	WAM
CUM639A1	-5.73646	1.41751	WAM
CUM65B2	-5.20309	-2.70112	WAM
CUM700A1	-3.31416	11.054	WAM
CUM704A1	-4.09362	10.803	WAM
CUM97A1	-6.11	0.696929	WAM
L_3CH29BA1	-4.94424	-1.65271	WAM
LC1409A1	-3.63786	-1.45168	WAM
LC1412A1	-3.4727	-0.888742	WAM
LC1565A1	-5.46413	-1.21914	WAM
LC1568A1	-4.92602	-2.05785	WAM
LC1569A1	-4.86447	-1.79811	WAM
LC1578A1	-4.49095	-0.777427	WAM
LC1580A1	-4.56179	-1.036	WAM
LC1586A1	-5.28522	0.858793	WAM
LC2041A1	-5.37993	-1.41762	WAM
LC2043A1	-4.69063	-1.39867	WAM
LC2123A1	-5.69832	-1.06517	WAM
LC2125A1	-5.14932	-1.67068	WAM
LC2141A1	-5.61022	-1.61212	WAM
LC2143A1	-5.45276	-0.896658	WAM
LC2147A1	-5.86806	-0.865078	WAM
LC2176A1	-5.78908	-0.51809	WAM
LC2177A1	-5.0768	-0.723281	WAM
LC2284A1	-5.79987	-1.84096	WAM
LC2289A1	-4.53779	-1.35105	WAM
LC2319B2	-4.55326	-2.88525	WAM
LC2320A1	-4.91087	-1.26199	WAM
LC2321A1	-5.41754	-1.37792	WAM
LC2353A1	-5.35133	-1.32912	WAM
LC2367A1	-5.85271	-1.32823	WAM
LC2368A1	-5.43599	-1.13274	WAM
LC2398A1	-5.43443	-1.28737	WAM
LC2421A1	-3.1391	-0.435341	WAM
LC2452A1	-2.67305	0.0393645	WAM
LC2551A1	-2.04034	-3.06182	WAM
LC2873A1	-1.5021	-1.15886	WAM
LH2206A1	-4.98485	-2.00812	WAM
LH825B2	-3.33341	-3.37587	WAM
NMT_RBO005	-3.40393	-0.345577	WAM
NMT_RBO037	-2.92113	-3.2024	WAM
NMT_RBO040	-4.00682	-2.17015	WAM
PER002A1	-4.30968	-0.384853	WAM
PER005A1	-4.31379	-0.83343	WAM
PER006A1	-4.85226	-0.798342	WAM
PER010A1	-4.4897	-0.527345	WAM
PER012A1	-4.36496	-0.637495	WAM
PER014A1	-5.84325	-1.29551	WAM
PER016A1	-4.69126	-1.20142	WAM
PER065A1	-6.49545	0.517968	WAM
PER067A1	-5.35366	-1.05042	WAM
PER069A1	-6.27522	-0.53199	WAM
PER086A1	-5.96194	-1.63112	WAM
PER094A1	-5.28851	-1.7957	WAM
PER096A1	-4.6763	-1.45943	WAM
PER104A1	-5.88594	-0.41281	WAM
PER122A1	-5.78315	-1.15618	WAM
PER130A1	-5.24028	0.0510838	WAM
PER136A1	-5.5385	-1.88815	WAM
PER157A1	-5.00825	-0.291769	WAM
PER164A1	-5.97889	-0.63035	WAM
PER201A1	-4.4217	-0.780929	WAM
PER207A1	-5.65615	-1.70255	WAM
PER212A1	-6.2725	-1.71031	WAM
PER215A1	-4.88636	-1.43889	WAM
PER260A1	-5.57109	0.511297	WAM
276A1	-1.19651	-1.67662	CAM
283A1	-1.73431	3.82945	CAM
3549	-2.03314	4.27713	CAM
AUR	-3.04893	-1.49052	CAM
CEN002A1	-3.77055	0.36828	CAM
CEN007A1	-4.5116	-0.145725	CAM
EPMCF	-1.47409	4.12113	CAM
NDV	-1.67085	1.1682	CAM
RO313A1	-1.51212	5.75542	CAM
RO377	-3.95306	3.51448	CAM
RO384A1	-2.49661	-1.8668	CAM
RO390A1	-1.85128	3.07827	CAM
RO393A1	-2.02847	5.01884	CAM
RO395	-2.89754	2.0983	CAM
RO475A1	-0.467431	1.56495	CAM
RO476A1	-0.415814	4.6751	CAM
Rond279	-3.29389	4.49621	CAM
Rond281	-1.54152	3.49285	CAM
Rond297	-1.95497	3.37686	CAM
Rond299	-3.02078	4.23588	CAM
Rond303	-0.331387	5.86414	CAM
Rond304	-1.76125	1.7641	CAM
AFMA1	8.36403	-3.10338	ATL
AFSA1	7.80669	-1.29709	ATL
BMSSA1	7.9571	1.27436	ATL
CBG_15	5.02656	-4.98628	ATL
CFO2A1	8.22549	-1.01258	ATL
CFOA1	8.71705	4.39774	ATL
CPqAM_191A1	6.73276	4.6599	ATL
DLSFA1	9.01375	3.516	ATL
EMAA1	7.07328	-3.20483	ATL
ESP2A1	9.64817	2.85777	ATL
FGSA1	8.66582	3.67748	ATL
FSAA1	7.2815	-3.92348	ATL
GFSA1	7.95588	-0.660723	ATL
HC_JS	6.01766	-5.23564	ATL
HG_04	6.34379	-1.93309	ATL
IAGBA1	8.67051	1.71089	ATL
ICAA1	4.98452	-6.88578	ATL
JABA1	7.20593	-3.6004	ATL
JBSA1	7.89283	-2.81631	ATL
JCR_SABAUDIA_2015A1	5.90694	1.20525	ATL
JFMA1	10.8329	15.0501	ATL
JLRP2A1	7.9313	-3.52624	ATL
JLRPA1	8.44833	1.75771	ATL
JMAA1	8.82177	2.42662	ATL
JOLIVAL	6.27956	-6.86449	ATL
LOT	7.08935	-0.742309	ATL
LSC358_2A1	5.00899	-6.18937	ATL
LSC392A1	4.60286	-4.78746	ATL
LSC582A1	4.34678	-5.7635	ATL
LSC684A1	3.97737	-7.55122	ATL
LTCP_9291A1	7.2249	-3.60263	ATL
LTCP13396	6.17852	-4.61785	ATL
LTCP13490	5.70396	1.6651	ATL
LTCP14182A1	8.64134	-1.53429	ATL
LTCP14207A1	7.72691	-1.64526	ATL
MFGA1	7.71324	-2.90051	ATL
MFXA1	7.77738	-1.70091	ATL
MJAA_IIA1	7.80465	-1.22739	ATL
MJFVA1	8.05849	0.701294	ATL
MJSA1	8.20606	-2.52182	ATL
MLMA1	6.89033	-2.40645	ATL
NCA1	5.16067	-5.58337	ATL
NECTOMYSA1	5.5502	-4.16325	ATL
NMT_LTCP_14447_PA1	7.14187	-6.02733	ATL
NMT_LTCP_14616_PA1	7.89656	-0.459043	ATL
NMT_LTCP_14621_PA1	7.39874	-0.86379	ATL
NMT_LTCP_14627_PA1	5.17299	-3.93083	ATL
NMT_LTCP14563_PA1	7.44675	-1.35385	ATL
NMT_LTCP14566_PA1	6.56338	-3.86996	ATL
NMT_LTCP16011_PA1	8.59608	-5.76615	ATL
OGMA1	11.6816	16.6748	ATL
OPSA1	4.59128	-5.36111	ATL
RCAA1	5.94768	-5.56861	ATL
RGJ	3.54361	-6.10382	ATL
RJS	9.32772	6.82728	ATL
RRSA1	9.57159	8.08972	ATL
SCSA1	10.6347	18.33	ATL
SDSA1	7.19602	-2.79618	ATL
SMS2A1	8.82744	1.87353	ATL
SNLFA1	7.99108	-1.92115	ATL

## Sheet: Figure 4b-c
	Panel b			Panel c
Isolate	No. Amplifications	Population		No. Deletions	Population
AFMA1	96	ATL		27	ATL
AFSA1	105	ATL		25	ATL
BMSSA1	110	ATL		31	ATL
CBG_15	124	ATL		34	ATL
CFO2A1	93	ATL		28	ATL
CFOA1	114	ATL		20	ATL
CJO45A1	111	ATL		0	ATL
CPqAM_191A1	101	ATL		22	ATL
DLSFA1	101	ATL		18	ATL
EMAA1	94	ATL		35	ATL
ESP2A1	98	ATL		14	ATL
FGSA1	105	ATL		23	ATL
FSAA1	98	ATL		31	ATL
FTO39A1	120	ATL		0	ATL
GEO40A1	124	ATL		0	ATL
GFSA1	100	ATL		29	ATL
HC_JS	111	ATL		34	ATL
HG_04	104	ATL		41	ATL
IAGBA1	94	ATL		25	ATL
ICAA1	104	ATL		51	ATL
JABA1	99	ATL		29	ATL
JBSA1	93	ATL		29	ATL
JCR_SABAUDIA_2015A1	117	ATL		38	ATL
JFMA1	174	ATL		7	ATL
JLRP2A1	97	ATL		29	ATL
JLRPA1	108	ATL		25	ATL
JMAA1	108	ATL		24	ATL
JOLIVAL	116	ATL		15	ATL
LOT	104	ATL		29	ATL
LSC358_2A1	105	ATL		46	ATL
LSC392A1	106	ATL		51	ATL
LSC582A1	101	ATL		54	ATL
LSC684A1	100	ATL		50	ATL
LTCP_9291A1	96	ATL		30	ATL
LTCP13396	105	ATL		8	ATL
LTCP13490	103	ATL		22	ATL
LTCP14182A1	122	ATL		30	ATL
LTCP14207A1	112	ATL		34	ATL
MFGA1	100	ATL		30	ATL
MFXA1	98	ATL		36	ATL
MJAA_IIA1	104	ATL		28	ATL
MJFVA1	105	ATL		30	ATL
MJSA1	99	ATL		38	ATL
MLMA1	96	ATL		36	ATL
NCA1	103	ATL		46	ATL
NECTOMYSA1	99	ATL		37	ATL
NMT_LTCP_14447_PA1	106	ATL		37	ATL
NMT_LTCP_14616_PA1	113	ATL		28	ATL
NMT_LTCP_14621_PA1	107	ATL		32	ATL
NMT_LTCP_14627_PA1	96	ATL		51	ATL
NMT_LTCP14563_PA1	107	ATL		21	ATL
NMT_LTCP14566_PA1	116	ATL		33	ATL
NMT_LTCP16011_PA1	118	ATL		24	ATL
OGMA1	179	ATL		0	ATL
OPSA1	107	ATL		54	ATL
RCAA1	90	ATL		18	ATL
RGJ	87	ATL		45	ATL
RJS	115	ATL		3	ATL
RRSA1	143	ATL		13	ATL
SCSA1	169	ATL		0	ATL
SDSA1	93	ATL		32	ATL
SMS2A1	101	ATL		24	ATL
SNLFA1	95	ATL		28	ATL
TLO46A1	125	ATL		0	ATL
VTO24A1	160	ATL		0	ATL
CUM138A1	88	WAM		57	WAM
CUM152A1	115	WAM		60	WAM
CUM153A1	117	WAM		63	WAM
CUM180A1	123	WAM		48	WAM
CUM181A1	103	WAM		66	WAM
CUM24B2	110	WAM		50	WAM
CUM29A1	98	WAM		75	WAM
CUM363A1	117	WAM		34	WAM
CUM41A1	84	WAM		91	WAM
CUM42A1	103	WAM		66	WAM
CUM43A1	98	WAM		53	WAM
CUM49_CH55A1	100	WAM		64	WAM
CUM505A1	89	WAM		67	WAM
CUM52A1	77	WAM		61	WAM
CUM623A1	138	WAM		31	WAM
CUM637A1	167	WAM		25	WAM
CUM639A1	105	WAM		72	WAM
CUM65B2	89	WAM		44	WAM
CUM700A1	145	WAM		28	WAM
CUM704A1	176	WAM		35	WAM
CUM97A1	105	WAM		62	WAM
L_3CH29BA1	85	WAM		84	WAM
LC1409A1	95	WAM		80	WAM
LC1412A1	99	WAM		81	WAM
LC1565A1	84	WAM		89	WAM
LC1568A1	84	WAM		104	WAM
LC1569A1	81	WAM		95	WAM
LC1578A1	89	WAM		74	WAM
LC1580A1	102	WAM		102	WAM
LC1586A1	73	WAM		95	WAM
LC2041A1	67	WAM		100	WAM
LC2043A1	91	WAM		93	WAM
LC2123A1	76	WAM		104	WAM
LC2125A1	86	WAM		85	WAM
LC2141A1	90	WAM		116	WAM
LC2143A1	71	WAM		93	WAM
LC2147A1	100	WAM		81	WAM
LC2176A1	79	WAM		94	WAM
LC2177A1	93	WAM		89	WAM
LC2284A1	92	WAM		81	WAM
LC2289A1	101	WAM		94	WAM
LC2319B2	105	WAM		45	WAM
LC2320A1	90	WAM		98	WAM
LC2321A1	92	WAM		88	WAM
LC2353A1	91	WAM		108	WAM
LC2367A1	95	WAM		110	WAM
LC2368A1	91	WAM		109	WAM
LC2398A1	88	WAM		123	WAM
LC2421A1	104	WAM		44	WAM
LC2452A1	104	WAM		38	WAM
LC2551A1	100	WAM		50	WAM
LC2873A1	114	WAM		32	WAM
LH2206A1	85	WAM		90	WAM
LH825B2	88	WAM		54	WAM
NMT_RBO005	93	WAM		53	WAM
NMT_RBO037	97	WAM		37	WAM
NMT_RBO040	109	WAM		37	WAM
PER002A1	91	WAM		52	WAM
PER005A1	85	WAM		74	WAM
PER006A1	106	WAM		81	WAM
PER010A1	103	WAM		67	WAM
PER012A1	102	WAM		74	WAM
PER014A1	71	WAM		103	WAM
PER016A1	81	WAM		86	WAM
PER065A1	76	WAM		85	WAM
PER067A1	101	WAM		83	WAM
PER069A1	89	WAM		83	WAM
PER086A1	94	WAM		97	WAM
PER094A1	88	WAM		86	WAM
PER096A1	90	WAM		93	WAM
PER104A1	92	WAM		96	WAM
PER122A1	74	WAM		95	WAM
PER130A1	100	WAM		73	WAM
PER136A1	77	WAM		96	WAM
PER157A1	92	WAM		93	WAM
PER164A1	75	WAM		88	WAM
PER201A1	105	WAM		87	WAM
PER207A1	91	WAM		91	WAM
PER212A1	76	WAM		93	WAM
PER215A1	84	WAM		85	WAM
PER260A1	76	WAM		85	WAM
276A1	106	CAM		29	CAM
283A1	88	CAM		44	CAM
3549	98	CAM		38	CAM
AUR	107	CAM		24	CAM
CEN002A1	101	CAM		62	CAM
CEN007A1	109	CAM		60	CAM
EPMCF	105	CAM		18	CAM
NDV	102	CAM		37	CAM
RO313A1	110	CAM		33	CAM
RO377	100	CAM		46	CAM
RO384A1	122	CAM		42	CAM
RO390A1	101	CAM		22	CAM
RO393A1	117	CAM		37	CAM
RO395	108	CAM		48	CAM
RO475A1	108	CAM		38	CAM
RO476A1	101	CAM		27	CAM
Rond279	104	CAM		42	CAM
Rond281	107	CAM		26	CAM
Rond297	106	CAM		40	CAM
Rond299	97	CAM		37	CAM
Rond303	106	CAM		19	CAM
Rond304	99	CAM		33	CAM

## Sheet: Figure 4d
ATL								CAM									WAM
time	n.risk	n.event	survival	std.err	lower 95% CI	upper 95% CI		time	n.risk	n.event	survival	std.err	lower 95% CI	upper 95% CI			time	n.risk	n.event	survival	std.err	lower 95% CI	upper 95% CI
0.00183	65	1	0.9846	0.0153	0.95514	1		0.00232	22	1	0.9545	0.0444	0.8714	1			0.00103	81	1	0.9877	0.0123	0.9639	1
0.00206	64	1	0.9692	0.0214	0.92814	1		0.0027	21	1	0.9091	0.0613	0.7966	1			0.00107	80	1	0.9753	0.0172	0.94209	1
0.00213	63	1	0.9538	0.026	0.90418	1		0.00274	20	1	0.8636	0.0732	0.7315	1			0.0011	79	1	0.963	0.021	0.9227	1
0.00214	62	1	0.9385	0.0298	0.88182	0.999		0.0028	19	1	0.8182	0.0822	0.6719	0.996			0.00114	78	1	0.9506	0.0241	0.90459	0.999
0.00216	61	1	0.9231	0.0331	0.86052	0.99		0.00286	18	1	0.7727	0.0893	0.616	0.969			0.00118	77	1	0.9383	0.0267	0.8873	0.9922
0.00218	60	1	0.9077	0.0359	0.83998	0.981		0.00296	17	1	0.7273	0.095	0.5631	0.939			0.00123	76	1	0.9259	0.0291	0.87061	0.9848
0.00228	59	1	0.8923	0.0384	0.82004	0.971		0.00299	16	1	0.6818	0.0993	0.5125	0.907			0.00124	75	1	0.9136	0.0312	0.85439	0.9769
0.00228	58	1	0.8769	0.0407	0.80059	0.961		0.003	15	1	0.6364	0.1026	0.464	0.873			0.00128	74	1	0.9012	0.0331	0.83855	0.9686
0.00231	57	1	0.8615	0.0428	0.78154	0.95		0.00301	14	1	0.5909	0.1048	0.4174	0.837			0.00131	73	1	0.8889	0.0349	0.82302	0.96
0.00234	56	1	0.8462	0.0448	0.76283	0.939		0.00309	13	1	0.5455	0.1062	0.3725	0.799			0.00132	72	1	0.8765	0.0366	0.80775	0.9512
0.00237	55	1	0.8308	0.0465	0.74444	0.927		0.0032	12	1	0.5	0.1066	0.3292	0.759			0.0014	71	1	0.8642	0.0381	0.79272	0.9421
0.00239	54	1	0.8154	0.0481	0.72631	0.915		0.00332	11	1	0.4545	0.1062	0.2876	0.718			0.00146	70	1	0.8519	0.0395	0.7779	0.9328
0.00246	53	1	0.8	0.0496	0.70844	0.903		0.00347	10	1	0.4091	0.1048	0.2476	0.676			0.00153	69	1	0.8395	0.0408	0.76326	0.9234
0.00249	52	1	0.7846	0.051	0.69078	0.891		0.00348	9	1	0.3636	0.1026	0.2092	0.632			0.00159	68	1	0.8272	0.042	0.74878	0.9137
0.00249	51	1	0.7692	0.0523	0.67333	0.879		0.00382	8	1	0.3182	0.0993	0.1726	0.587			0.00166	67	1	0.8148	0.0432	0.73446	0.904
0.0025	50	1	0.7538	0.0534	0.65607	0.866		0.00384	7	1	0.2727	0.095	0.1378	0.54			0.00167	66	1	0.8025	0.0442	0.72029	0.894
0.0025	49	1	0.7385	0.0545	0.63899	0.853		0.00384	6	1	0.2273	0.0893	0.1052	0.491			0.00172	65	1	0.7901	0.0452	0.70624	0.884
0.00251	48	1	0.7231	0.0555	0.62208	0.84		0.00431	5	1	0.1818	0.0822	0.0749	0.441			0.00172	64	1	0.7778	0.0462	0.69231	0.8738
0.00251	47	1	0.7077	0.0564	0.60533	0.827		0.00438	4	1	0.1364	0.0732	0.0476	0.39			0.00175	63	1	0.7654	0.0471	0.6785	0.8635
0.00252	46	1	0.6923	0.0572	0.58873	0.814		0.00453	3	1	0.0909	0.0613	0.0243	0.341			0.00176	62	1	0.7531	0.0479	0.6648	0.8531
0.00254	45	1	0.6769	0.058	0.57227	0.801		0.00482	2	1	0.0455	0.0444	0.0067	0.308			0.00177	61	1	0.7407	0.0487	0.6512	0.8426
0.00256	44	1	0.6615	0.0587	0.55595	0.787		0.00531	1	1	0	NaN	NA	NA			0.00181	60	1	0.7284	0.0494	0.6377	0.832
0.00257	43	1	0.6462	0.0593	0.53977	0.774											0.00182	59	1	0.716	0.0501	0.62429	0.8213
0.00258	42	1	0.6308	0.0599	0.52371	0.76											0.00185	58	1	0.7037	0.0507	0.61097	0.8105
0.00262	41	1	0.6154	0.0603	0.50778	0.746											0.00192	57	1	0.6914	0.0513	0.59774	0.7996
0.00265	40	1	0.6	0.0608	0.49198	0.732											0.00196	56	1	0.679	0.0519	0.58459	0.7887
0.00274	39	1	0.5846	0.0611	0.47629	0.718											0.00204	55	1	0.6667	0.0524	0.57152	0.7777
0.00281	38	1	0.5692	0.0614	0.46073	0.703											0.00205	54	1	0.6543	0.0528	0.55853	0.7665
0.00283	37	1	0.5538	0.0617	0.44528	0.689											0.00206	53	1	0.642	0.0533	0.54562	0.7553
0.00289	36	1	0.5385	0.0618	0.42994	0.674											0.00207	52	1	0.6296	0.0537	0.53278	0.7441
0.00295	35	1	0.5231	0.062	0.41472	0.66											0.00209	51	1	0.6173	0.054	0.52001	0.7327
0.00296	34	1	0.5077	0.062	0.39961	0.645											0.00209	50	1	0.6049	0.0543	0.50732	0.7213
0.00297	33	1	0.4923	0.062	0.38461	0.63											0.00211	49	1	0.5926	0.0546	0.49469	0.7099
0.003	32	1	0.4769	0.062	0.36973	0.615											0.00211	48	1	0.5802	0.0548	0.48214	0.6983
0.00301	31	1	0.4615	0.0618	0.35495	0.6											0.00215	47	1	0.5679	0.055	0.46965	0.6867
0.00309	30	1	0.4462	0.0617	0.34029	0.585											0.00219	46	1	0.5556	0.0552	0.45723	0.675
0.00312	29	1	0.4308	0.0614	0.32575	0.57											0.00222	45	1	0.5432	0.0553	0.44488	0.6633
0.00314	28	1	0.4154	0.0611	0.31131	0.554											0.00227	44	1	0.5309	0.0554	0.43259	0.6515
0.00317	27	1	0.4	0.0608	0.297	0.539											0.0023	43	1	0.5185	0.0555	0.42037	0.6396
0.00323	26	1	0.3846	0.0603	0.2828	0.523											0.0023	42	1	0.5062	0.0556	0.40821	0.6276
0.00323	25	1	0.3692	0.0599	0.26872	0.507											0.00232	41	1	0.4938	0.0556	0.39612	0.6156
0.00325	24	1	0.3538	0.0593	0.25477	0.491											0.00237	40	1	0.4815	0.0555	0.38409	0.6036
0.0033	23	1	0.3385	0.0587	0.24094	0.475											0.00242	39	1	0.4691	0.0554	0.37213	0.5914
0.00334	22	1	0.3231	0.058	0.22724	0.459											0.00242	38	1	0.4568	0.0553	0.36023	0.5792
0.00335	21	1	0.3077	0.0572	0.21367	0.443											0.00246	37	1	0.4444	0.0552	0.3484	0.567
0.00349	20	1	0.2923	0.0564	0.20025	0.427											0.00248	36	1	0.4321	0.055	0.33663	0.5546
0.00351	19	1	0.2769	0.0555	0.18696	0.41											0.00255	35	1	0.4198	0.0548	0.32493	0.5422
0.00353	18	1	0.2615	0.0545	0.17383	0.393											0.00274	34	1	0.4074	0.0546	0.3133	0.5298
0.00354	17	1	0.2462	0.0534	0.16086	0.377											0.00284	33	1	0.3951	0.0543	0.30174	0.5172
0.00362	16	1	0.2308	0.0523	0.14805	0.36											0.00288	32	1	0.3827	0.054	0.29024	0.5047
0.00388	15	1	0.2154	0.051	0.13543	0.343											0.0029	31	1	0.3704	0.0537	0.27882	0.492
0.00416	14	1	0.2	0.0496	0.12299	0.325											0.00297	30	1	0.358	0.0533	0.26746	0.4792
0.00417	13	1	0.1846	0.0481	0.11076	0.308											0.00299	29	1	0.3457	0.0528	0.25618	0.4664
0.0044	12	1	0.1692	0.0465	0.09875	0.29											0.00304	28	1	0.3333	0.0524	0.24498	0.4536
0.00448	11	1	0.1538	0.0448	0.08699	0.272											0.0031	27	1	0.321	0.0519	0.23385	0.4406
0.00512	10	1	0.1385	0.0428	0.0755	0.254											0.00315	26	1	0.3086	0.0513	0.22279	0.4276
0.0052	9	1	0.1231	0.0407	0.06432	0.236											0.00316	25	1	0.2963	0.0507	0.21182	0.4145
0.00558	8	1	0.1077	0.0384	0.05349	0.217											0.00317	24	1	0.284	0.0501	0.20093	0.4013
0.00563	7	1	0.0923	0.0359	0.04307	0.198											0.00317	23	1	0.2716	0.0494	0.19013	0.388
0.00642	6	1	0.0769	0.0331	0.03314	0.179											0.00318	22	1	0.2593	0.0487	0.17942	0.3746
0.00675	5	1	0.0615	0.0298	0.02381	0.159											0.00323	21	1	0.2469	0.0479	0.1688	0.3612
0.00721	4	1	0.0462	0.026	0.01528	0.139											0.00326	20	1	0.2346	0.0471	0.15828	0.3476
0.00775	3	1	0.0308	0.0214	0.00786	0.12											0.00342	19	1	0.2222	0.0462	0.14786	0.334
0.00821	2	1	0.0154	0.0153	0.0022	0.108											0.00347	18	1	0.2099	0.0452	0.13755	0.3202
0.00829	1	1	0	NaN	NA	NA											0.00352	17	1	0.1975	0.0442	0.12735	0.3064
																	0.00359	16	1	0.1852	0.0432	0.11728	0.2924
																	0.00363	15	1	0.1728	0.042	0.10734	0.2783
																	0.00371	14	1	0.1605	0.0408	0.09753	0.2641
																	0.00374	13	1	0.1481	0.0395	0.08788	0.2497
																	0.00381	12	1	0.1358	0.0381	0.0784	0.2352
																	0.00383	11	1	0.1235	0.0366	0.0691	0.2206
																	0.00433	10	1	0.1111	0.0349	0.06001	0.2057
																	0.00438	9	1	0.0988	0.0331	0.05116	0.1907
																	0.00457	8	1	0.0864	0.0312	0.04257	0.1754
																	0.00507	7	1	0.0741	0.0291	0.0343	0.16
																	0.00526	6	1	0.0617	0.0267	0.02641	0.1443
																	0.00534	5	1	0.0494	0.0241	0.01899	0.1284
																	0.00593	4	1	0.037	0.021	0.0122	0.1124
																	0.00606	3	1	0.0247	0.0172	0.00628	0.097
																	0.00628	2	1	0.0123	0.0123	0.00176	0.0866
																	0.00719	1	1	0	NaN	NA	NA

[truncated: 6 more sheets: Figure 4e, Figure 5a, Figure 5d, Figure 5e-f, Figure 6, Figure 7]
